# Supplementary material for: Rapid Detection of Recurrent Non-Muscle Invasive Bladder Cancer in Urine Using ATR-FTIR Technology
Source: Molecules. 2022 Dec 14;27(24):8890. doi: 10.3390/molecules27248890 (PMC9785428; doi:10.3390/molecules27248890)
Supplement: Supplementary file 1 [file molecules-27-08890-s001.zip]

Archive with 1 entries (1 files):
- molecules-1973854-supplementary.xlsx
