# Supplementary material for: Rapid Detection of Recurrent Non-Muscle Invasive Bladder Cancer in Urine Using ATR-FTIR Technology
Source: Molecules. 2022 Dec 14;27(24):8890. doi: 10.3390/molecules27248890 (PMC9785428; doi:10.3390/molecules27248890)
Supplement: Supplementary file 1 [file molecules-27-08890-s001.zip › molecules-1973854-supplementary.xlsx]

## Sheet: Table S1
Table S1: Performance of hyperparameter combinations
Combination #	Spectrum Range	Normalization	SG Derivative	SG Window size	Bin size	ML Model	Training ROC	F1 Score (Test set)	Accuracy (Test set)	Balanced Accuracy (Test set)	Kappa	Sensitivity	Specificity	TrueNegatives	FalseNegatives	FalsePositives	TruePositives
508	2800 ~ 3000	none	0	9	1	gaussprRadial	0.463315	0.857143	0.916667	0.911538	0.798507	0.9	0.923077	24	2	1	9
124	2800 ~ 3000	amide	0	9	3	sdwd	0.605826	0.857143	0.902439	0.891534	0.783069	0.857143	0.925926	25	2	2	12
532	2800 ~ 3000	none	0	5	2	rf	0.423271	0.842105	0.916667	0.907407	0.785714	0.888889	0.925926	25	2	1	8
64	2800 ~ 3000	amide	0	7	2	mlp	0.666501	0.823529	0.853659	0.888889	0.705036	1	0.777778	21	6	0	14
88	2800 ~ 3000	amide	0	13	2	mlp	0.65606	0.823529	0.857143	0.892857	0.709677	1	0.785714	22	6	0	14
532	2800 ~ 3000	none	0	5	2	ranger	0.429636	0.818182	0.888889	0.925926	0.741935	1	0.851852	23	4	0	9
125	500 ~ 4000	amide	1	9	3	LogitBoost	0.525783	0.814815	0.883721	0.873077	0.730238	0.846154	0.9	27	3	2	11
400	2800 ~ 3000	urea	0	7	5	svmLinear2	0.588628	0.8125	0.853659	0.892857	0.699267	1	0.785714	22	6	0	13
76	2800 ~ 3000	amide	0	9	2	mlp	0.682994	0.8125	0.85	0.868132	0.690722	0.928571	0.807692	21	5	1	13
124	2800 ~ 3000	amide	0	9	3	svmLinear2	0.662529	0.8	0.829268	0.87037	0.661157	1	0.740741	20	7	0	14
64	2800 ~ 3000	amide	0	7	2	sdwd	0.59664	0.8	0.829268	0.87037	0.661157	1	0.740741	20	7	0	14
76	2800 ~ 3000	amide	0	9	2	sdwd	0.593876	0.8	0.825	0.865385	0.655172	1	0.730769	19	7	0	14
52	2800 ~ 3000	amide	0	5	2	sdwd	0.537287	0.8	0.853659	0.854497	0.685422	0.857143	0.851852	23	4	2	12
161	500 ~ 4000	amide	1	7	5	mlp	0.639798	0.785714	0.860465	0.841133	0.682266	0.785714	0.896552	26	3	3	11
548	2800 ~ 3000	none	1	7	2	gcvEarth	0.673769	0.785714	0.860465	0.841133	0.682266	0.785714	0.896552	26	3	3	11
696	2800 ~ 3000	none	2	7	10	rpart	0.610315	0.785714	0.85	0.849003	0.671233	0.846154	0.851852	23	4	2	11
532	2800 ~ 3000	none	0	5	2	gaussprRadial	0.469907	0.782609	0.861111	0.907407	0.6875	1	0.814815	22	5	0	9
508	2800 ~ 3000	none	0	9	1	rbfDDA	0.384538	0.782609	0.861111	0.873077	0.683099	0.9	0.846154	22	4	1	9
148	2800 ~ 3000	amide	0	5	5	svmLinear	0.584145	0.774194	0.829268	0.835979	0.638994	0.857143	0.814815	22	5	2	12
172	2800 ~ 3000	amide	0	9	5	svmLinear2	0.658854	0.774194	0.820513	0.846154	0.631579	0.923077	0.769231	20	6	1	12
88	2800 ~ 3000	amide	0	13	2	sdwd	0.603187	0.774194	0.833333	0.839286	0.644068	0.857143	0.821429	23	5	2	12
108	2800 ~ 3000	amide	2	5	3	mlpWeightDecay	0.652346	0.769231	0.846154	0.826923	0.653846	0.769231	0.884615	23	3	3	10
696	2800 ~ 3000	none	2	7	10	ctree	0.662084	0.769231	0.85	0.82906	0.65812	0.769231	0.888889	24	3	3	10
696	2800 ~ 3000	none	2	7	10	RRF	0.698159	0.769231	0.85	0.82906	0.65812	0.769231	0.888889	24	3	3	10
696	2800 ~ 3000	none	2	7	10	treebag	0.690224	0.769231	0.85	0.82906	0.65812	0.769231	0.888889	24	3	3	10
296	2800 ~ 3000	urea	1	5	2	gcvEarth	0.62918	0.769231	0.857143	0.821429	0.666667	0.714286	0.928571	26	2	4	10
508	2800 ~ 3000	none	0	9	1	rf	0.443232	0.761905	0.861111	0.842308	0.664179	0.8	0.884615	23	3	2	8
508	2800 ~ 3000	none	0	9	1	svmRadialCost	0.46035	0.761905	0.861111	0.842308	0.664179	0.8	0.884615	23	3	2	8
532	2800 ~ 3000	none	0	5	2	svmRadialSigma	0.459958	0.761905	0.861111	0.87037	0.666667	0.888889	0.851852	23	4	1	8
172	2800 ~ 3000	amide	0	9	5	svmLinear	0.652633	0.758621	0.820513	0.826923	0.618182	0.846154	0.807692	21	5	2	11
244	2800 ~ 3000	urea	0	5	1	kernelpls	0.645941	0.756757	0.775	0.826923	0.569378	1	0.653846	17	9	0	14
244	2800 ~ 3000	urea	0	5	1	pls	0.645941	0.756757	0.775	0.826923	0.569378	1	0.653846	17	9	0	14
244	2800 ~ 3000	urea	0	5	1	simpls	0.645941	0.756757	0.775	0.826923	0.569378	1	0.653846	17	9	0	14
244	2800 ~ 3000	urea	0	5	1	widekernelpls	0.645941	0.756757	0.775	0.826923	0.569378	1	0.653846	17	9	0	14
192	2800 ~ 3000	amide	2	13	5	bagFDAGCV	0.58573	0.75	0.842105	0.806154	0.635783	0.692308	0.92	23	2	4	9
192	2800 ~ 3000	amide	2	13	5	gaussprRadial	0.646189	0.75	0.842105	0.806154	0.635783	0.692308	0.92	23	2	4	9
696	2800 ~ 3000	none	2	7	10	RRFglobal	0.692012	0.75	0.85	0.809117	0.643917	0.692308	0.925926	25	2	4	9
112	2800 ~ 3000	amide	0	7	3	svmLinear2	0.598334	0.75	0.804878	0.81746	0.594059	0.857143	0.777778	21	6	2	12
312	2800 ~ 3000	urea	2	7	2	naive_bayes	0.660849	0.75	0.833333	0.8125	0.625	0.75	0.875	21	3	3	9
352	2800 ~ 3000	urea	0	7	3	svmLinear2	0.685681	0.75	0.8	0.831909	0.592875	0.923077	0.740741	20	7	1	12
653	500 ~ 4000	none	1	9	5	mlpWeightDecay	0.703	0.75	0.794872	0.826923	0.586207	0.923077	0.730769	19	7	1	12
716	2800 ~ 3000	none	1	13	10	kernelpls	0.625008	0.75	0.809524	0.840849	0.604706	0.923077	0.758621	22	7	1	12
716	2800 ~ 3000	none	1	13	10	pls	0.625008	0.75	0.809524	0.840849	0.604706	0.923077	0.758621	22	7	1	12
716	2800 ~ 3000	none	1	13	10	simpls	0.625008	0.75	0.809524	0.840849	0.604706	0.923077	0.758621	22	7	1	12
716	2800 ~ 3000	none	1	13	10	widekernelpls	0.625008	0.75	0.809524	0.840849	0.604706	0.923077	0.758621	22	7	1	12
76	2800 ~ 3000	amide	0	9	2	svmLinear	0.678163	0.742857	0.775	0.81044	0.55665	0.928571	0.692308	18	8	1	13
160	2800 ~ 3000	amide	0	7	5	svmLinear	0.603566	0.742857	0.780488	0.839286	0.572422	1	0.678571	19	9	0	13
112	2800 ~ 3000	amide	0	7	3	sdwd	0.520245	0.740741	0.829268	0.801587	0.613728	0.714286	0.888889	24	3	4	10
189	500 ~ 4000	amide	2	13	5	mlpWeightDecay	0.644629	0.740741	0.815789	0.804615	0.598187	0.769231	0.84	21	4	3	10
236	2800 ~ 3000	amide	1	13	10	sdwd	0.57412	0.740741	0.825	0.827381	0.611111	0.833333	0.821429	23	5	2	10
465	500 ~ 4000	urea	2	9	10	mlp	0.6632	0.740741	0.837209	0.817949	0.622334	0.769231	0.866667	26	4	3	10
47	700 ~ 1800	amide	2	13	1	LogitBoost	0.562508	0.740741	0.815789	0.820513	0.600601	0.833333	0.807692	21	5	2	10
385	500 ~ 4000	urea	0	5	5	earth	0.406877	0.740741	0.820513	0.847403	0.610556	0.909091	0.785714	22	6	1	10
448	2800 ~ 3000	urea	0	7	10	svmLinear	0.562261	0.736842	0.756098	0.814815	0.537246	1	0.62963	17	10	0	14
496	2800 ~ 3000	none	0	7	1	LogitBoost	0.442105	0.736842	0.857143	0.831197	0.639175	0.777778	0.884615	23	3	2	7
496	2800 ~ 3000	none	0	7	1	ranger	0.467701	0.736842	0.857143	0.831197	0.639175	0.777778	0.884615	23	3	2	7
508	2800 ~ 3000	none	0	9	1	ranger	0.435899	0.736842	0.861111	0.811538	0.642857	0.7	0.923077	24	2	3	7
508	2800 ~ 3000	none	0	9	1	svmRadial	0.470223	0.736842	0.861111	0.811538	0.642857	0.7	0.923077	24	2	3	7
508	2800 ~ 3000	none	0	9	1	svmRadialSigma	0.478329	0.736842	0.861111	0.811538	0.642857	0.7	0.923077	24	2	3	7
189	500 ~ 4000	amide	2	13	5	mlp	0.626222	0.733333	0.789474	0.803077	0.56447	0.846154	0.76	19	6	2	11
252	2800 ~ 3000	urea	2	5	1	rf	0.608581	0.733333	0.846154	0.827068	0.625899	0.785714	0.868421	33	5	3	11
693	500 ~ 4000	none	2	7	10	mlp	0.731203	0.733333	0.8	0.811966	0.577836	0.846154	0.777778	21	6	2	11
200	2800 ~ 3000	amide	1	5	10	rpart	0.592986	0.727273	0.785714	0.823607	0.56351	0.923077	0.724138	21	8	1	12
200	2800 ~ 3000	amide	1	5	10	rpart2	0.603758	0.727273	0.785714	0.823607	0.56351	0.923077	0.724138	21	8	1	12
340	2800 ~ 3000	urea	0	5	3	svmLinear	0.587811	0.727273	0.775	0.81339	0.55	0.923077	0.703704	19	8	1	12
376	2800 ~ 3000	urea	0	13	3	svmLinear2	0.670606	0.727273	0.775	0.81339	0.55	0.923077	0.703704	19	8	1	12
672	2800 ~ 3000	none	2	13	5	treebag	0.670775	0.727273	0.853659	0.789835	0.631737	0.615385	0.964286	27	1	5	8
305	500 ~ 4000	urea	1	7	2	mlpWeightDecay	0.648341	0.727273	0.785714	0.803571	0.557377	0.857143	0.75	21	7	2	12
508	2800 ~ 3000	none	0	9	1	rpart	0.391428	0.727273	0.833333	0.823077	0.608696	0.8	0.846154	22	4	2	8
124	2800 ~ 3000	amide	0	9	3	svmLinear	0.681086	0.722222	0.756098	0.797619	0.523256	0.928571	0.666667	18	9	1	13
292	2800 ~ 3000	urea	0	5	2	kernelpls	0.634344	0.722222	0.756098	0.797619	0.523256	0.928571	0.666667	18	9	1	13
292	2800 ~ 3000	urea	0	5	2	pls	0.634344	0.722222	0.756098	0.797619	0.523256	0.928571	0.666667	18	9	1	13
292	2800 ~ 3000	urea	0	5	2	simpls	0.634344	0.722222	0.756098	0.797619	0.523256	0.928571	0.666667	18	9	1	13
292	2800 ~ 3000	urea	0	5	2	widekernelpls	0.634344	0.722222	0.756098	0.797619	0.523256	0.928571	0.666667	18	9	1	13
40	2800 ~ 3000	amide	0	13	1	LogitBoost	0.58992	0.722222	0.761905	0.803571	0.53125	0.928571	0.678571	19	9	1	13
76	2800 ~ 3000	amide	0	9	2	svmLinear2	0.655569	0.722222	0.75	0.791209	0.514563	0.928571	0.653846	17	9	1	13
88	2800 ~ 3000	amide	0	13	2	svmLinear2	0.664934	0.722222	0.761905	0.803571	0.53125	0.928571	0.678571	19	9	1	13
172	2800 ~ 3000	amide	0	9	5	kernelpls	0.678392	0.722222	0.74359	0.807692	0.516129	1	0.615385	16	10	0	13
172	2800 ~ 3000	amide	0	9	5	pls	0.678392	0.722222	0.74359	0.807692	0.516129	1	0.615385	16	10	0	13
172	2800 ~ 3000	amide	0	9	5	simpls	0.678392	0.722222	0.74359	0.807692	0.516129	1	0.615385	16	10	0	13
172	2800 ~ 3000	amide	0	9	5	widekernelpls	0.678392	0.722222	0.74359	0.807692	0.516129	1	0.615385	16	10	0	13
716	2800 ~ 3000	none	1	13	10	pda2	0.603053	0.722222	0.761905	0.827586	0.540481	1	0.655172	19	10	0	13
452	2800 ~ 3000	urea	1	7	10	svmLinear	0.584135	0.72	0.829268	0.825758	0.599721	0.818182	0.833333	25	5	2	9
480	2800 ~ 3000	urea	2	13	10	earth	0.582986	0.72	0.820513	0.819805	0.590705	0.818182	0.821429	23	5	2	9
500	2800 ~ 3000	none	1	7	1	rf	0.789363	0.72	0.833333	0.785714	0.603774	0.642857	0.928571	26	2	5	9
632	2800 ~ 3000	none	1	5	5	gcvEarth	0.623345	0.72	0.840909	0.788095	0.611111	0.642857	0.933333	28	2	5	9
688	2800 ~ 3000	none	0	7	10	rf	0.468925	0.72	0.829268	0.825758	0.599721	0.818182	0.833333	25	5	2	9
172	2800 ~ 3000	amide	0	9	5	mlp	0.730905	0.72	0.820513	0.788462	0.588235	0.692308	0.884615	23	3	4	9
228	2800 ~ 3000	amide	2	9	10	rpart2	0.575402	0.72	0.829268	0.792582	0.597475	0.692308	0.892857	25	3	4	9
400	2800 ~ 3000	urea	0	7	5	mlp	0.557079	0.72	0.829268	0.792582	0.597475	0.692308	0.892857	25	3	4	9
468	2800 ~ 3000	urea	2	9	10	rpart	0.529877	0.72	0.837209	0.796154	0.605505	0.692308	0.9	27	3	4	9
468	2800 ~ 3000	urea	2	9	10	rpart2	0.528713	0.72	0.837209	0.796154	0.605505	0.692308	0.9	27	3	4	9
528	2800 ~ 3000	none	2	13	1	naive_bayes	0.690504	0.72	0.820513	0.788462	0.588235	0.692308	0.884615	23	3	4	9
657	500 ~ 4000	none	2	9	5	svmPoly	0.635851	0.72	0.825	0.790598	0.593023	0.692308	0.888889	24	3	4	9
696	2800 ~ 3000	none	2	7	10	rpart2	0.627778	0.72	0.825	0.790598	0.593023	0.692308	0.888889	24	3	4	9
708	2800 ~ 3000	none	2	9	10	rpart	0.520867	0.72	0.833333	0.79443	0.601626	0.692308	0.896552	26	3	4	9
708	2800 ~ 3000	none	2	9	10	rpart2	0.523295	0.72	0.833333	0.79443	0.601626	0.692308	0.896552	26	3	4	9
100	2800 ~ 3000	amide	0	5	3	kernelpls	0.668319	0.717949	0.738095	0.803571	0.507463	1	0.607143	17	11	0	14
100	2800 ~ 3000	amide	0	5	3	pls	0.668319	0.717949	0.738095	0.803571	0.507463	1	0.607143	17	11	0	14
100	2800 ~ 3000	amide	0	5	3	simpls	0.668319	0.717949	0.738095	0.803571	0.507463	1	0.607143	17	11	0	14
100	2800 ~ 3000	amide	0	5	3	widekernelpls	0.668319	0.717949	0.738095	0.803571	0.507463	1	0.607143	17	11	0	14
148	2800 ~ 3000	amide	0	5	5	kernelpls	0.609649	0.717949	0.731707	0.796296	0.498331	1	0.592593	16	11	0	14
148	2800 ~ 3000	amide	0	5	5	pls	0.609649	0.717949	0.731707	0.796296	0.498331	1	0.592593	16	11	0	14
148	2800 ~ 3000	amide	0	5	5	simpls	0.609649	0.717949	0.731707	0.796296	0.498331	1	0.592593	16	11	0	14
148	2800 ~ 3000	amide	0	5	5	widekernelpls	0.609649	0.717949	0.731707	0.796296	0.498331	1	0.592593	16	11	0	14
113	500 ~ 4000	amide	1	7	3	mlpWeightDecay	0.580836	0.714286	0.818182	0.790476	0.580952	0.714286	0.866667	26	4	4	10
272	2800 ~ 3000	urea	1	9	1	cforest	0.752181	0.714286	0.813953	0.788177	0.576355	0.714286	0.862069	25	4	4	10
272	2800 ~ 3000	urea	1	9	1	ranger	0.768468	0.714286	0.813953	0.788177	0.576355	0.714286	0.862069	25	4	4	10
284	2800 ~ 3000	urea	1	13	1	RRF	0.820593	0.714286	0.813953	0.788177	0.576355	0.714286	0.862069	25	4	4	10
317	500 ~ 4000	urea	1	9	2	mlpWeightDecay	0.61737	0.714286	0.804878	0.783069	0.566138	0.714286	0.851852	23	4	4	10
32	2800 ~ 3000	amide	1	9	1	RRF	0.79319	0.714286	0.818182	0.790476	0.580952	0.714286	0.866667	26	4	4	10
389	500 ~ 4000	urea	1	5	5	kernelpls	0.552229	0.714286	0.818182	0.790476	0.580952	0.714286	0.866667	26	4	4	10
389	500 ~ 4000	urea	1	5	5	pls	0.552229	0.714286	0.818182	0.790476	0.580952	0.714286	0.866667	26	4	4	10
389	500 ~ 4000	urea	1	5	5	simpls	0.552229	0.714286	0.818182	0.790476	0.580952	0.714286	0.866667	26	4	4	10
389	500 ~ 4000	urea	1	5	5	widekernelpls	0.552229	0.714286	0.818182	0.790476	0.580952	0.714286	0.866667	26	4	4	10
417	500 ~ 4000	urea	2	9	5	gbm	0.732095	0.714286	0.8	0.78022	0.56044	0.714286	0.846154	22	4	4	10
417	500 ~ 4000	urea	2	9	5	svmLinear2	0.620359	0.714286	0.8	0.78022	0.56044	0.714286	0.846154	22	4	4	10
480	2800 ~ 3000	urea	2	13	10	sdwd	0.66604	0.714286	0.794872	0.829545	0.56546	0.909091	0.75	21	7	1	10
524	2800 ~ 3000	none	1	13	1	svmLinear	0.57617	0.714286	0.813953	0.788177	0.576355	0.714286	0.862069	25	4	4	10
612	2800 ~ 3000	none	2	9	3	ranger	0.649959	0.714286	0.804878	0.783069	0.566138	0.714286	0.851852	23	4	4	10
68	2800 ~ 3000	amide	1	7	2	svmLinear	0.529339	0.714286	0.818182	0.790476	0.580952	0.714286	0.866667	26	4	4	10
89	500 ~ 4000	amide	1	13	2	kernelpls	0.595146	0.714286	0.818182	0.790476	0.580952	0.714286	0.866667	26	4	4	10
89	500 ~ 4000	amide	1	13	2	pls	0.595146	0.714286	0.818182	0.790476	0.580952	0.714286	0.866667	26	4	4	10
89	500 ~ 4000	amide	1	13	2	widekernelpls	0.595146	0.714286	0.818182	0.790476	0.580952	0.714286	0.866667	26	4	4	10
160	2800 ~ 3000	amide	0	7	5	svmLinear2	0.60335	0.714286	0.804878	0.79533	0.567282	0.769231	0.821429	23	5	3	10
189	500 ~ 4000	amide	2	13	5	svmLinear	0.647988	0.714286	0.789474	0.784615	0.548961	0.769231	0.8	20	5	3	10
201	500 ~ 4000	amide	2	5	10	svmLinear2	0.527462	0.714286	0.789474	0.784615	0.548961	0.769231	0.8	20	5	3	10
225	500 ~ 4000	amide	2	9	10	mlpWeightDecay	0.712849	0.714286	0.804878	0.79533	0.567282	0.769231	0.821429	23	5	3	10
441	500 ~ 4000	urea	2	5	10	svmLinear	0.657133	0.714286	0.789474	0.784615	0.548961	0.769231	0.8	20	5	3	10
441	500 ~ 4000	urea	2	5	10	svmPoly	0.65456	0.714286	0.789474	0.784615	0.548961	0.769231	0.8	20	5	3	10
465	500 ~ 4000	urea	2	9	10	svmLinear2	0.61386	0.714286	0.813953	0.801282	0.577396	0.769231	0.833333	25	5	3	10
528	2800 ~ 3000	none	2	13	1	mlp	0.705478	0.714286	0.794872	0.788462	0.555556	0.769231	0.807692	21	5	3	10
681	500 ~ 4000	none	2	5	10	mlpWeightDecay	0.631119	0.714286	0.8	0.792023	0.561644	0.769231	0.814815	22	5	3	10
236	2800 ~ 3000	amide	1	13	10	bagFDA	0.508092	0.709677	0.775	0.815476	0.540816	0.916667	0.714286	20	8	1	11
252	2800 ~ 3000	urea	2	5	1	ranger	0.652209	0.709677	0.826923	0.81391	0.588028	0.785714	0.842105	32	6	3	11
252	2800 ~ 3000	urea	2	5	1	RRFglobal	0.549875	0.709677	0.826923	0.81391	0.588028	0.785714	0.842105	32	6	3	11
284	2800 ~ 3000	urea	1	13	1	rpart2	0.748837	0.709677	0.790698	0.789409	0.548425	0.785714	0.793103	23	6	3	11
352	2800 ~ 3000	urea	0	7	3	svmLinear	0.68624	0.705882	0.75	0.794872	0.5086	0.923077	0.666667	18	9	1	12
364	2800 ~ 3000	urea	0	9	3	svmLinear	0.5814	0.705882	0.75	0.794872	0.5086	0.923077	0.666667	18	9	1	12
496	2800 ~ 3000	none	0	7	1	rpart	0.419006	0.705882	0.857143	0.794872	0.611973	0.666667	0.923077	24	2	3	6
716	2800 ~ 3000	none	1	13	10	earth	0.517466	0.705882	0.761905	0.806366	0.52381	0.923077	0.689655	20	9	1	12
716	2800 ~ 3000	none	1	13	10	sdwd	0.600391	0.705882	0.761905	0.806366	0.52381	0.923077	0.689655	20	9	1	12
252	2800 ~ 3000	urea	2	5	1	svmLinear	0.536922	0.705882	0.807692	0.823308	0.569536	0.857143	0.789474	30	8	2	12
412	2800 ~ 3000	urea	0	9	5	rbfDDA	0.472153	0.705882	0.761905	0.785714	0.516129	0.857143	0.714286	20	8	2	12
76	2800 ~ 3000	amide	0	9	2	gbm	0.604694	0.705882	0.75	0.774725	0.5	0.857143	0.692308	18	8	2	12
400	2800 ~ 3000	urea	0	7	5	svmLinear	0.550918	0.702703	0.731707	0.803571	0.494961	1	0.607143	17	11	0	13
112	2800 ~ 3000	amide	0	7	3	mlp	0.593625	0.702703	0.731707	0.779101	0.483391	0.928571	0.62963	17	10	1	13
412	2800 ~ 3000	urea	0	9	5	svmRadialCost	0.542399	0.702703	0.738095	0.785714	0.492308	0.928571	0.642857	18	10	1	13
52	2800 ~ 3000	amide	0	5	2	mlp	0.594785	0.702703	0.731707	0.779101	0.483391	0.928571	0.62963	17	10	1	13
64	2800 ~ 3000	amide	0	7	2	svmLinear	0.675211	0.702703	0.731707	0.779101	0.483391	0.928571	0.62963	17	10	1	13
124	2800 ~ 3000	amide	0	9	3	mlp	0.610654	0.7	0.707317	0.777778	0.460526	1	0.555556	15	12	0	14
200	2800 ~ 3000	amide	1	5	10	mlp	0.659315	0.7	0.857143	0.769231	0.617021	0.538462	1	29	0	6	7
200	2800 ~ 3000	amide	1	5	10	mlpWeightDecay	0.647315	0.7	0.857143	0.769231	0.617021	0.538462	1	29	0	6	7
216	2800 ~ 3000	amide	2	7	10	svmRadialWeights	0.621561	0.7	0.85	0.769231	0.61165	0.538462	1	27	0	6	7
40	2800 ~ 3000	amide	0	13	1	kernelpls	0.676121	0.7	0.714286	0.785714	0.470588	1	0.571429	16	12	0	14
40	2800 ~ 3000	amide	0	13	1	pls	0.676121	0.7	0.714286	0.785714	0.470588	1	0.571429	16	12	0	14
40	2800 ~ 3000	amide	0	13	1	simpls	0.676121	0.7	0.714286	0.785714	0.470588	1	0.571429	16	12	0	14
40	2800 ~ 3000	amide	0	13	1	widekernelpls	0.676121	0.7	0.714286	0.785714	0.470588	1	0.571429	16	12	0	14
460	2800 ~ 3000	urea	0	9	10	ctree	0.536833	0.7	0.846154	0.769231	0.608696	0.538462	1	26	0	6	7
460	2800 ~ 3000	urea	0	9	10	sdwd	0.539849	0.7	0.846154	0.769231	0.608696	0.538462	1	26	0	6	7
460	2800 ~ 3000	urea	0	9	10	svmPoly	0.551826	0.7	0.846154	0.769231	0.608696	0.538462	1	26	0	6	7
64	2800 ~ 3000	amide	0	7	2	kernelpls	0.677321	0.7	0.707317	0.777778	0.460526	1	0.555556	15	12	0	14
64	2800 ~ 3000	amide	0	7	2	pls	0.677321	0.7	0.707317	0.777778	0.460526	1	0.555556	15	12	0	14
64	2800 ~ 3000	amide	0	7	2	simpls	0.677321	0.7	0.707317	0.777778	0.460526	1	0.555556	15	12	0	14
64	2800 ~ 3000	amide	0	7	2	widekernelpls	0.677321	0.7	0.707317	0.777778	0.460526	1	0.555556	15	12	0	14
76	2800 ~ 3000	amide	0	9	2	kernelpls	0.676549	0.7	0.7	0.769231	0.449541	1	0.538462	14	12	0	14
76	2800 ~ 3000	amide	0	9	2	pls	0.676549	0.7	0.7	0.769231	0.449541	1	0.538462	14	12	0	14
76	2800 ~ 3000	amide	0	9	2	simpls	0.676549	0.7	0.7	0.769231	0.449541	1	0.538462	14	12	0	14
76	2800 ~ 3000	amide	0	9	2	widekernelpls	0.676549	0.7	0.7	0.769231	0.449541	1	0.538462	14	12	0	14
88	2800 ~ 3000	amide	0	13	2	pda2	0.685443	0.7	0.714286	0.785714	0.470588	1	0.571429	16	12	0	14
192	2800 ~ 3000	amide	2	13	5	gbm	0.639464	0.695652	0.815789	0.767692	0.566775	0.615385	0.92	23	2	5	8
192	2800 ~ 3000	amide	2	13	5	ranger	0.65758	0.695652	0.815789	0.767692	0.566775	0.615385	0.92	23	2	5	8
244	2800 ~ 3000	urea	0	5	1	mlpWeightDecay	0.712591	0.695652	0.825	0.766484	0.580838	0.571429	0.961538	25	1	6	8
256	2800 ~ 3000	urea	0	7	1	mlpWeightDecay	0.728419	0.695652	0.833333	0.767857	0.588235	0.571429	0.964286	27	1	6	8
268	2800 ~ 3000	urea	0	9	1	mlpWeightDecay	0.719362	0.695652	0.825	0.770655	0.575758	0.615385	0.925926	25	2	5	8
348	2800 ~ 3000	urea	2	5	3	gbm	0.649588	0.695652	0.815789	0.775641	0.563934	0.666667	0.884615	23	3	4	8
48	2800 ~ 3000	amide	2	13	1	LogitBoost	0.657441	0.695652	0.815789	0.775641	0.563934	0.666667	0.884615	23	3	4	8
508	2800 ~ 3000	none	0	9	1	treebag	0.432992	0.695652	0.805556	0.803846	0.556338	0.8	0.807692	21	5	2	8
639	700 ~ 1800	none	0	7	5	gcvEarth	0.524054	0.695652	0.815789	0.775641	0.563934	0.666667	0.884615	23	3	4	8
688	2800 ~ 3000	none	0	7	10	gaussprRadial	0.511988	0.695652	0.829268	0.79697	0.57732	0.727273	0.866667	26	4	3	8
696	2800 ~ 3000	none	2	7	10	bagFDAGCV	0.614491	0.695652	0.825	0.770655	0.575758	0.615385	0.925926	25	2	5	8
696	2800 ~ 3000	none	2	7	10	gbm	0.708226	0.695652	0.825	0.770655	0.575758	0.615385	0.925926	25	2	5	8
696	2800 ~ 3000	none	2	7	10	gcvEarth	0.632417	0.695652	0.825	0.770655	0.575758	0.615385	0.925926	25	2	5	8
696	2800 ~ 3000	none	2	7	10	ranger	0.749392	0.695652	0.825	0.770655	0.575758	0.615385	0.925926	25	2	5	8
163	700 ~ 1800	amide	1	7	5	LogitBoost	0.431792	0.692308	0.813953	0.769704	0.560102	0.642857	0.896552	26	3	5	9
164	2800 ~ 3000	amide	1	7	5	gcvEarth	0.607053	0.692308	0.813953	0.769704	0.560102	0.642857	0.896552	26	3	5	9
168	2800 ~ 3000	amide	2	7	5	treebag	0.737365	0.692308	0.8	0.763736	0.545455	0.642857	0.884615	23	3	5	9
248	2800 ~ 3000	urea	1	5	1	cforest	0.737484	0.692308	0.8	0.763736	0.545455	0.642857	0.884615	23	3	5	9
248	2800 ~ 3000	urea	1	5	1	RRFglobal	0.732741	0.692308	0.8	0.763736	0.545455	0.642857	0.884615	23	3	5	9
260	2800 ~ 3000	urea	1	7	1	rbfDDA	0.638933	0.692308	0.804878	0.765873	0.550685	0.642857	0.888889	24	3	5	9
312	2800 ~ 3000	urea	2	7	2	bagFDAGCV	0.642786	0.692308	0.777778	0.770833	0.52	0.75	0.791667	19	5	3	9
32	2800 ~ 3000	amide	1	9	1	rpart	0.686937	0.692308	0.818182	0.771429	0.564356	0.642857	0.9	27	3	5	9
32	2800 ~ 3000	amide	1	9	1	rpart2	0.689823	0.692308	0.818182	0.771429	0.564356	0.642857	0.9	27	3	5	9
40	2800 ~ 3000	amide	0	13	1	mlpWeightDecay	0.674418	0.692308	0.809524	0.767857	0.555556	0.642857	0.892857	25	3	5	9
424	2800 ~ 3000	urea	0	13	5	ctree	0.536913	0.692308	0.813953	0.794355	0.560102	0.75	0.83871	26	5	3	9
500	2800 ~ 3000	none	1	7	1	earth	0.667774	0.692308	0.809524	0.767857	0.555556	0.642857	0.892857	25	3	5	9
532	2800 ~ 3000	none	0	5	2	LogitBoost	0.434308	0.692308	0.777778	0.851852	0.542857	1	0.703704	19	8	0	9
552	2800 ~ 3000	none	2	7	2	mlpWeightDecay	0.617517	0.692308	0.809524	0.767857	0.555556	0.642857	0.892857	25	3	5	9
640	2800 ~ 3000	none	0	7	5	bagFDA	0.538461	0.692308	0.789474	0.778846	0.533742	0.75	0.807692	21	5	3	9
7	700 ~ 1800	amide	1	5	1	ctree	0.546535	0.692308	0.8	0.763736	0.545455	0.642857	0.884615	23	3	5	9
84	2800 ~ 3000	amide	2	9	2	svmRadialCost	0.575539	0.692308	0.809524	0.767857	0.555556	0.642857	0.892857	25	3	5	9
144	2800 ~ 3000	amide	2	13	3	gcvEarth	0.549029	0.692308	0.804878	0.774725	0.549451	0.692308	0.857143	24	4	4	9
177	500 ~ 4000	amide	2	9	5	kernelpls	0.639429	0.692308	0.794872	0.769231	0.538462	0.692308	0.846154	22	4	4	9
177	500 ~ 4000	amide	2	9	5	pls	0.639429	0.692308	0.794872	0.769231	0.538462	0.692308	0.846154	22	4	4	9
177	500 ~ 4000	amide	2	9	5	simpls	0.639429	0.692308	0.794872	0.769231	0.538462	0.692308	0.846154	22	4	4	9
177	500 ~ 4000	amide	2	9	5	widekernelpls	0.639429	0.692308	0.794872	0.769231	0.538462	0.692308	0.846154	22	4	4	9
192	2800 ~ 3000	amide	2	13	5	LogitBoost	0.554676	0.692308	0.789474	0.766154	0.532308	0.692308	0.84	21	4	4	9
216	2800 ~ 3000	amide	2	7	10	gaussprRadial	0.631174	0.692308	0.8	0.77208	0.54416	0.692308	0.851852	23	4	4	9
216	2800 ~ 3000	amide	2	7	10	ranger	0.648247	0.692308	0.8	0.77208	0.54416	0.692308	0.851852	23	4	4	9
328	2800 ~ 3000	urea	0	13	2	gcvEarth	0.610029	0.692308	0.818182	0.781638	0.563275	0.692308	0.870968	27	4	4	9
452	2800 ~ 3000	urea	1	7	10	svmLinear2	0.580982	0.692308	0.804878	0.809091	0.554348	0.818182	0.8	24	6	2	9
465	500 ~ 4000	urea	2	9	10	mlpWeightDecay	0.67353	0.692308	0.813953	0.779487	0.558974	0.692308	0.866667	26	4	4	9
480	2800 ~ 3000	urea	2	13	10	bagFDA	0.51234	0.692308	0.794872	0.801948	0.54386	0.818182	0.785714	22	6	2	9
480	2800 ~ 3000	urea	2	13	10	svmPoly	0.665255	0.692308	0.794872	0.801948	0.54386	0.818182	0.785714	22	6	2	9
644	2800 ~ 3000	none	1	7	5	gcvEarth	0.590196	0.692308	0.813953	0.779487	0.558974	0.692308	0.866667	26	4	4	9
656	2800 ~ 3000	none	1	9	5	mlpWeightDecay	0.718969	0.692308	0.794872	0.769231	0.538462	0.692308	0.846154	22	4	4	9
657	500 ~ 4000	none	2	9	5	kernelpls	0.655036	0.692308	0.8	0.77208	0.54416	0.692308	0.851852	23	4	4	9
657	500 ~ 4000	none	2	9	5	LogitBoost	0.662518	0.692308	0.8	0.77208	0.54416	0.692308	0.851852	23	4	4	9
657	500 ~ 4000	none	2	9	5	pls	0.655036	0.692308	0.8	0.77208	0.54416	0.692308	0.851852	23	4	4	9
657	500 ~ 4000	none	2	9	5	simpls	0.655036	0.692308	0.8	0.77208	0.54416	0.692308	0.851852	23	4	4	9
657	500 ~ 4000	none	2	9	5	widekernelpls	0.655036	0.692308	0.8	0.77208	0.54416	0.692308	0.851852	23	4	4	9
672	2800 ~ 3000	none	2	13	5	bagFDAGCV	0.588681	0.692308	0.804878	0.774725	0.549451	0.692308	0.857143	24	4	4	9
692	2800 ~ 3000	none	1	7	10	svmLinear2	0.568637	0.692308	0.8	0.805643	0.549296	0.818182	0.793103	23	6	2	9
696	2800 ~ 3000	none	2	7	10	gaussprRadial	0.727278	0.692308	0.8	0.77208	0.54416	0.692308	0.851852	23	4	4	9
713	500 ~ 4000	none	1	13	10	gcvEarth	0.475194	0.692308	0.809524	0.777188	0.554377	0.692308	0.862069	25	4	4	9
173	500 ~ 4000	amide	1	9	5	mlp	0.641872	0.689655	0.769231	0.769231	0.509091	0.769231	0.769231	20	6	3	10
173	500 ~ 4000	amide	1	9	5	mlpWeightDecay	0.627845	0.689655	0.769231	0.769231	0.509091	0.769231	0.769231	20	6	3	10
176	2800 ~ 3000	amide	1	9	5	svmLinear	0.677197	0.689655	0.769231	0.769231	0.509091	0.769231	0.769231	20	6	3	10
225	500 ~ 4000	amide	2	9	10	svmLinear2	0.678714	0.689655	0.780488	0.777473	0.522639	0.769231	0.785714	22	6	3	10
228	2800 ~ 3000	amide	2	9	10	RRF	0.605893	0.689655	0.780488	0.777473	0.522639	0.769231	0.785714	22	6	3	10
236	2800 ~ 3000	amide	1	13	10	kernelpls	0.60484	0.689655	0.775	0.791667	0.521277	0.833333	0.75	21	7	2	10
236	2800 ~ 3000	amide	1	13	10	pls	0.60484	0.689655	0.775	0.791667	0.521277	0.833333	0.75	21	7	2	10
236	2800 ~ 3000	amide	1	13	10	simpls	0.60484	0.689655	0.775	0.791667	0.521277	0.833333	0.75	21	7	2	10
236	2800 ~ 3000	amide	1	13	10	svmRadialSigma	0.594743	0.689655	0.775	0.791667	0.521277	0.833333	0.75	21	7	2	10
236	2800 ~ 3000	amide	1	13	10	widekernelpls	0.60484	0.689655	0.775	0.791667	0.521277	0.833333	0.75	21	7	2	10
381	500 ~ 4000	urea	2	13	3	mlpWeightDecay	0.606639	0.689655	0.756757	0.759615	0.493151	0.769231	0.75	18	6	3	10
381	500 ~ 4000	urea	2	13	3	svmLinear2	0.60978	0.689655	0.756757	0.759615	0.493151	0.769231	0.75	18	6	3	10
404	2800 ~ 3000	urea	1	7	5	svmLinear	0.663795	0.689655	0.769231	0.769231	0.509091	0.769231	0.769231	20	6	3	10
441	500 ~ 4000	urea	2	5	10	kernelpls	0.622834	0.689655	0.763158	0.764615	0.501458	0.769231	0.76	19	6	3	10
441	500 ~ 4000	urea	2	5	10	mlpWeightDecay	0.641354	0.689655	0.763158	0.764615	0.501458	0.769231	0.76	19	6	3	10
441	500 ~ 4000	urea	2	5	10	pls	0.622834	0.689655	0.763158	0.764615	0.501458	0.769231	0.76	19	6	3	10
441	500 ~ 4000	urea	2	5	10	simpls	0.622834	0.689655	0.763158	0.764615	0.501458	0.769231	0.76	19	6	3	10
441	500 ~ 4000	urea	2	5	10	svmLinear2	0.656804	0.689655	0.763158	0.764615	0.501458	0.769231	0.76	19	6	3	10
441	500 ~ 4000	urea	2	5	10	widekernelpls	0.622834	0.689655	0.763158	0.764615	0.501458	0.769231	0.76	19	6	3	10
460	2800 ~ 3000	urea	0	9	10	mlp	0.620213	0.689655	0.769231	0.769231	0.509091	0.769231	0.769231	20	6	3	10
468	2800 ~ 3000	urea	2	9	10	earth	0.68849	0.689655	0.790698	0.784615	0.534296	0.769231	0.8	24	6	3	10
617	500 ~ 4000	none	1	13	3	svmLinear2	0.675045	0.689655	0.763158	0.764615	0.501458	0.769231	0.76	19	6	3	10
653	500 ~ 4000	none	1	9	5	mlp	0.703891	0.689655	0.769231	0.769231	0.509091	0.769231	0.769231	20	6	3	10
681	500 ~ 4000	none	2	5	10	svmLinear2	0.620581	0.689655	0.775	0.773504	0.516129	0.769231	0.777778	21	6	3	10
688	2800 ~ 3000	none	0	7	10	treebag	0.432973	0.689655	0.780488	0.821212	0.534678	0.909091	0.733333	22	8	1	10
705	500 ~ 4000	none	2	9	10	svmLinear2	0.647043	0.689655	0.785714	0.781167	0.528678	0.769231	0.793103	23	6	3	10
104	2800 ~ 3000	amide	1	5	3	svmLinear	0.532938	0.689655	0.795455	0.77381	0.537383	0.714286	0.833333	25	5	4	10
113	500 ~ 4000	amide	1	7	3	svmPoly	0.560732	0.689655	0.795455	0.77381	0.537383	0.714286	0.833333	25	5	4	10
272	2800 ~ 3000	urea	1	9	1	RRF	0.766924	0.689655	0.790698	0.770936	0.532044	0.714286	0.827586	24	5	4	10
284	2800 ~ 3000	urea	1	13	1	RRFglobal	0.825192	0.689655	0.790698	0.770936	0.532044	0.714286	0.827586	24	5	4	10
296	2800 ~ 3000	urea	1	5	2	ranger	0.780063	0.689655	0.785714	0.767857	0.526316	0.714286	0.821429	23	5	4	10
372	2800 ~ 3000	urea	2	9	3	ranger	0.761074	0.689655	0.790698	0.770936	0.532044	0.714286	0.827586	24	5	4	10
417	500 ~ 4000	urea	2	9	5	kernelpls	0.64704	0.689655	0.775	0.760989	0.513514	0.714286	0.807692	21	5	4	10
417	500 ~ 4000	urea	2	9	5	pls	0.64704	0.689655	0.775	0.760989	0.513514	0.714286	0.807692	21	5	4	10
417	500 ~ 4000	urea	2	9	5	simpls	0.64704	0.689655	0.775	0.760989	0.513514	0.714286	0.807692	21	5	4	10
417	500 ~ 4000	urea	2	9	5	widekernelpls	0.64704	0.689655	0.775	0.760989	0.513514	0.714286	0.807692	21	5	4	10
44	2800 ~ 3000	amide	1	13	1	RRF	0.813209	0.689655	0.795455	0.77381	0.537383	0.714286	0.833333	25	5	4	10
44	2800 ~ 3000	amide	1	13	1	RRFglobal	0.812867	0.689655	0.795455	0.77381	0.537383	0.714286	0.833333	25	5	4	10
448	2800 ~ 3000	urea	0	7	10	ctree	0.496122	0.689655	0.780488	0.76455	0.520156	0.714286	0.814815	22	5	4	10
552	2800 ~ 3000	none	2	7	2	naive_bayes	0.614095	0.689655	0.785714	0.767857	0.526316	0.714286	0.821429	23	5	4	10
564	2800 ~ 3000	none	2	9	2	LogitBoost	0.72598	0.689655	0.785714	0.767857	0.526316	0.714286	0.821429	23	5	4	10
576	2800 ~ 3000	none	2	13	2	ranger	0.712694	0.689655	0.780488	0.76455	0.520156	0.714286	0.814815	22	5	4	10
448	2800 ~ 3000	urea	0	7	10	gbm	0.52671	0.6875	0.756098	0.763228	0.492574	0.785714	0.740741	20	7	3	11
107	700 ~ 1800	amide	2	5	3	LogitBoost	0.519664	0.6875	0.74359	0.769231	0.482759	0.846154	0.692308	18	8	2	11
189	500 ~ 4000	amide	2	13	5	svmLinear2	0.645869	0.6875	0.736842	0.763077	0.473684	0.846154	0.68	17	8	2	11
236	2800 ~ 3000	amide	1	13	10	svmPoly	0.611456	0.6875	0.75	0.797619	0.5	0.916667	0.678571	19	9	1	11
124	2800 ~ 3000	amide	0	9	3	gbm	0.580875	0.685714	0.731707	0.761905	0.467532	0.857143	0.666667	18	9	2	12
252	2800 ~ 3000	urea	2	5	1	svmLinear2	0.538975	0.685714	0.788462	0.81015	0.535714	0.857143	0.763158	29	9	2	12
716	2800 ~ 3000	none	1	13	10	svmPoly	0.634295	0.685714	0.738095	0.789125	0.485523	0.923077	0.655172	19	10	1	12
376	2800 ~ 3000	urea	0	13	3	svmLinear	0.677693	0.684211	0.7	0.777778	0.448276	1	0.555556	15	12	0	13
716	2800 ~ 3000	none	1	13	10	svmRadialSigma	0.606213	0.684211	0.714286	0.793103	0.46723	1	0.586207	17	12	0	13
635	700 ~ 1800	none	2	5	5	LogitBoost	0.460638	0.684211	0.714286	0.767857	0.454545	0.928571	0.607143	17	11	1	13
64	2800 ~ 3000	amide	0	7	2	cforest	0.521763	0.684211	0.707317	0.760582	0.444695	0.928571	0.592593	16	11	1	13
88	2800 ~ 3000	amide	0	13	2	mlpWeightDecay	0.685847	0.684211	0.714286	0.767857	0.454545	0.928571	0.607143	17	11	1	13
112	2800 ~ 3000	amide	0	7	3	kernelpls	0.605938	0.682927	0.682927	0.759259	0.423784	1	0.518519	14	13	0	14
112	2800 ~ 3000	amide	0	7	3	pls	0.605938	0.682927	0.682927	0.759259	0.423784	1	0.518519	14	13	0	14
112	2800 ~ 3000	amide	0	7	3	simpls	0.605938	0.682927	0.682927	0.759259	0.423784	1	0.518519	14	13	0	14
112	2800 ~ 3000	amide	0	7	3	widekernelpls	0.605938	0.682927	0.682927	0.759259	0.423784	1	0.518519	14	13	0	14
124	2800 ~ 3000	amide	0	9	3	kernelpls	0.681904	0.682927	0.682927	0.759259	0.423784	1	0.518519	14	13	0	14
124	2800 ~ 3000	amide	0	9	3	pls	0.681904	0.682927	0.682927	0.759259	0.423784	1	0.518519	14	13	0	14
124	2800 ~ 3000	amide	0	9	3	simpls	0.681904	0.682927	0.682927	0.759259	0.423784	1	0.518519	14	13	0	14
124	2800 ~ 3000	amide	0	9	3	widekernelpls	0.681904	0.682927	0.682927	0.759259	0.423784	1	0.518519	14	13	0	14
448	2800 ~ 3000	urea	0	7	10	kernelpls	0.626404	0.682927	0.682927	0.759259	0.423784	1	0.518519	14	13	0	14
448	2800 ~ 3000	urea	0	7	10	pls	0.626404	0.682927	0.682927	0.759259	0.423784	1	0.518519	14	13	0	14
448	2800 ~ 3000	urea	0	7	10	simpls	0.626404	0.682927	0.682927	0.759259	0.423784	1	0.518519	14	13	0	14
448	2800 ~ 3000	urea	0	7	10	widekernelpls	0.626404	0.682927	0.682927	0.759259	0.423784	1	0.518519	14	13	0	14
52	2800 ~ 3000	amide	0	5	2	kernelpls	0.624019	0.682927	0.682927	0.759259	0.423784	1	0.518519	14	13	0	14
52	2800 ~ 3000	amide	0	5	2	pls	0.624019	0.682927	0.682927	0.759259	0.423784	1	0.518519	14	13	0	14
52	2800 ~ 3000	amide	0	5	2	simpls	0.624019	0.682927	0.682927	0.759259	0.423784	1	0.518519	14	13	0	14
52	2800 ~ 3000	amide	0	5	2	widekernelpls	0.624019	0.682927	0.682927	0.759259	0.423784	1	0.518519	14	13	0	14
112	2800 ~ 3000	amide	0	7	3	svmLinear	0.616589	0.666667	0.731707	0.744709	0.45067	0.785714	0.703704	19	8	3	11
192	2800 ~ 3000	amide	2	13	5	cforest	0.677562	0.666667	0.789474	0.747692	0.514377	0.615385	0.88	22	3	5	8
192	2800 ~ 3000	amide	2	13	5	ctree	0.537357	0.666667	0.710526	0.743077	0.430518	0.846154	0.64	16	9	2	11
192	2800 ~ 3000	amide	2	13	5	gcvEarth	0.506881	0.666667	0.789474	0.747692	0.514377	0.615385	0.88	22	3	5	8
216	2800 ~ 3000	amide	2	7	10	svmRadial	0.623532	0.666667	0.8	0.752137	0.525223	0.615385	0.888889	24	3	5	8
225	500 ~ 4000	amide	2	9	10	svmLinear	0.678422	0.666667	0.804878	0.754121	0.530086	0.615385	0.892857	25	3	5	8
252	2800 ~ 3000	urea	2	5	1	cforest	0.569075	0.666667	0.788462	0.787594	0.516892	0.785714	0.789474	30	8	3	11
252	2800 ~ 3000	urea	2	5	1	svmRadialWeights	0.583426	0.666667	0.788462	0.787594	0.516892	0.785714	0.789474	30	8	3	11
316	2800 ~ 3000	urea	0	9	2	svmPoly	0.628686	0.666667	0.789474	0.771044	0.514377	0.727273	0.814815	22	5	3	8
352	2800 ~ 3000	urea	0	7	3	mlp	0.621983	0.666667	0.825	0.750712	0.556962	0.538462	0.962963	26	1	6	7
368	2800 ~ 3000	urea	1	9	3	bagFDAGCV	0.605507	0.666667	0.813953	0.757692	0.538874	0.615385	0.9	27	3	5	8
385	500 ~ 4000	urea	0	5	5	mlp	0.481003	0.666667	0.794872	0.774351	0.52	0.727273	0.821429	23	5	3	8
396	2800 ~ 3000	urea	2	5	5	bagFDAGCV	0.643522	0.666667	0.744186	0.754926	0.466742	0.785714	0.724138	21	8	3	11
400	2800 ~ 3000	urea	0	7	5	cforest	0.543961	0.666667	0.756098	0.759615	0.479695	0.769231	0.75	21	7	3	10
401	500 ~ 4000	urea	1	7	5	kernelpls	0.611578	0.666667	0.794872	0.75	0.52	0.615385	0.884615	23	3	5	8
401	500 ~ 4000	urea	1	7	5	pls	0.611578	0.666667	0.794872	0.75	0.52	0.615385	0.884615	23	3	5	8
401	500 ~ 4000	urea	1	7	5	simpls	0.611578	0.666667	0.794872	0.75	0.52	0.615385	0.884615	23	3	5	8
401	500 ~ 4000	urea	1	7	5	widekernelpls	0.611578	0.666667	0.794872	0.75	0.52	0.615385	0.884615	23	3	5	8
404	2800 ~ 3000	urea	1	7	5	bagFDAGCV	0.639721	0.666667	0.794872	0.75	0.52	0.615385	0.884615	23	3	5	8
408	2800 ~ 3000	urea	2	7	5	gcvEarth	0.613232	0.666667	0.8	0.777429	0.525223	0.727273	0.827586	24	5	3	8
456	2800 ~ 3000	urea	2	7	10	ctree	0.618592	0.666667	0.794872	0.75	0.52	0.615385	0.884615	23	3	5	8
456	2800 ~ 3000	urea	2	7	10	earth	0.594632	0.666667	0.794872	0.75	0.52	0.615385	0.884615	23	3	5	8
456	2800 ~ 3000	urea	2	7	10	gcvEarth	0.579876	0.666667	0.794872	0.75	0.52	0.615385	0.884615	23	3	5	8
460	2800 ~ 3000	urea	0	9	10	gbm	0.6406	0.666667	0.74359	0.75	0.464286	0.769231	0.730769	19	7	3	10
460	2800 ~ 3000	urea	0	9	10	svmLinear	0.620505	0.666667	0.717949	0.75	0.440678	0.846154	0.653846	17	9	2	11
460	2800 ~ 3000	urea	0	9	10	treebag	0.592166	0.666667	0.717949	0.75	0.440678	0.846154	0.653846	17	9	2	11
465	500 ~ 4000	urea	2	9	10	svmLinear	0.612388	0.666667	0.813953	0.757692	0.538874	0.615385	0.9	27	3	5	8
468	2800 ~ 3000	urea	2	9	10	LogitBoost	0.463924	0.666667	0.767442	0.767949	0.492925	0.769231	0.766667	23	7	3	10
500	2800 ~ 3000	none	1	7	1	LogitBoost	0.740704	0.666667	0.738095	0.75	0.459016	0.785714	0.714286	20	8	3	11
52	2800 ~ 3000	amide	0	5	2	svmLinear2	0.634976	0.666667	0.731707	0.744709	0.45067	0.785714	0.703704	19	8	3	11
532	2800 ~ 3000	none	0	5	2	bagFDA	0.475693	0.666667	0.861111	0.759259	0.583333	0.555556	0.962963	26	1	4	5
532	2800 ~ 3000	none	0	5	2	svmRadialWeights	0.513823	0.666667	0.861111	0.759259	0.583333	0.555556	0.962963	26	1	4	5
617	500 ~ 4000	none	1	13	3	mlpWeightDecay	0.669348	0.666667	0.736842	0.744615	0.455587	0.769231	0.72	18	7	3	10
64	2800 ~ 3000	amide	0	7	2	gbm	0.603571	0.666667	0.731707	0.744709	0.45067	0.785714	0.703704	19	8	3	11
64	2800 ~ 3000	amide	0	7	2	rpart	0.51273	0.666667	0.731707	0.744709	0.45067	0.785714	0.703704	19	8	3	11
64	2800 ~ 3000	amide	0	7	2	svmLinear2	0.655589	0.666667	0.731707	0.744709	0.45067	0.785714	0.703704	19	8	3	11
705	500 ~ 4000	none	2	9	10	svmLinear	0.64575	0.666667	0.809524	0.755968	0.534626	0.615385	0.896552	26	3	5	8
716	2800 ~ 3000	none	1	13	10	bagFDA	0.502389	0.666667	0.714286	0.771883	0.448578	0.923077	0.62069	18	11	1	12
716	2800 ~ 3000	none	1	13	10	naive_bayes	0.582065	0.666667	0.714286	0.771883	0.448578	0.923077	0.62069	18	11	1	12
716	2800 ~ 3000	none	1	13	10	svmRadialCost	0.471691	0.666667	0.738095	0.767905	0.466513	0.846154	0.689655	20	9	2	11
97	500 ~ 4000	amide	0	5	3	svmLinear2	0.530295	0.666667	0.738095	0.75	0.459016	0.785714	0.714286	20	8	3	11
100	2800 ~ 3000	amide	0	5	3	mlpWeightDecay	0.624068	0.666667	0.761905	0.75	0.482759	0.714286	0.785714	22	6	4	10
108	2800 ~ 3000	amide	2	5	3	gcvEarth	0.587822	0.666667	0.769231	0.75	0.490566	0.692308	0.807692	21	5	4	9
132	2800 ~ 3000	amide	2	9	3	rf	0.725913	0.666667	0.785714	0.75	0.509091	0.642857	0.857143	24	4	5	9
140	2800 ~ 3000	amide	1	13	3	mlpWeightDecay	0.634846	0.666667	0.769231	0.75	0.490566	0.692308	0.807692	21	5	4	9
141	500 ~ 4000	amide	2	13	3	kernelpls	0.602946	0.666667	0.780488	0.756868	0.503365	0.692308	0.821429	23	5	4	9
141	500 ~ 4000	amide	2	13	3	pls	0.602946	0.666667	0.780488	0.756868	0.503365	0.692308	0.821429	23	5	4	9
141	500 ~ 4000	amide	2	13	3	simpls	0.602946	0.666667	0.780488	0.756868	0.503365	0.692308	0.821429	23	5	4	9
141	500 ~ 4000	amide	2	13	3	widekernelpls	0.602946	0.666667	0.780488	0.756868	0.503365	0.692308	0.821429	23	5	4	9
148	2800 ~ 3000	amide	0	5	5	svmLinear2	0.55302	0.666667	0.780488	0.747354	0.503365	0.642857	0.851852	23	4	5	9
154	700 ~ 900	amide	2	5	5	earth	0.524998	0.666667	0.697674	0.757389	0.42784	0.928571	0.586207	17	12	1	13
156	2800 ~ 3000	amide	2	5	5	treebag	0.661362	0.666667	0.767442	0.753695	0.489311	0.714286	0.793103	23	6	4	10
164	2800 ~ 3000	amide	1	7	5	svmLinear	0.672718	0.666667	0.767442	0.753695	0.489311	0.714286	0.793103	23	6	4	10
168	2800 ~ 3000	amide	2	7	5	rf	0.718549	0.666667	0.8	0.747253	0.529412	0.571429	0.923077	24	2	6	8
176	2800 ~ 3000	amide	1	9	5	mlpWeightDecay	0.66514	0.666667	0.769231	0.75	0.490566	0.692308	0.807692	21	5	4	9
192	2800 ~ 3000	amide	2	13	5	knn	0.623015	0.666667	0.763158	0.746154	0.483384	0.692308	0.8	20	5	4	9
20	2800 ~ 3000	amide	1	7	1	naive_bayes	0.705959	0.666667	0.795455	0.754762	0.519417	0.642857	0.866667	26	4	5	9
216	2800 ~ 3000	amide	2	7	10	cforest	0.674277	0.666667	0.775	0.753561	0.497207	0.692308	0.814815	22	5	4	9
260	2800 ~ 3000	urea	1	7	1	LogitBoost	0.809901	0.666667	0.804878	0.748677	0.534091	0.571429	0.925926	25	2	6	8
260	2800 ~ 3000	urea	1	7	1	ranger	0.796731	0.666667	0.780488	0.747354	0.503365	0.642857	0.851852	23	4	5	9
272	2800 ~ 3000	urea	1	9	1	svmLinear	0.573764	0.666667	0.813953	0.751232	0.542553	0.571429	0.931034	27	2	6	8
288	2800 ~ 3000	urea	2	13	1	naive_bayes	0.647564	0.666667	0.789474	0.75641	0.512821	0.666667	0.846154	22	4	4	8
296	2800 ~ 3000	urea	1	5	2	bagFDAGCV	0.696127	0.666667	0.785714	0.75	0.509091	0.642857	0.857143	24	4	5	9
296	2800 ~ 3000	urea	1	5	2	RRFglobal	0.788766	0.666667	0.761905	0.75	0.482759	0.714286	0.785714	22	6	4	10
308	2800 ~ 3000	urea	1	7	2	bagFDAGCV	0.658857	0.666667	0.785714	0.75	0.509091	0.642857	0.857143	24	4	5	9
308	2800 ~ 3000	urea	1	7	2	svmLinear	0.548219	0.666667	0.785714	0.75	0.509091	0.642857	0.857143	24	4	5	9
308	2800 ~ 3000	urea	1	7	2	svmLinear2	0.570676	0.666667	0.761905	0.75	0.482759	0.714286	0.785714	22	6	4	10
308	2800 ~ 3000	urea	1	7	2	treebag	0.748614	0.666667	0.761905	0.75	0.482759	0.714286	0.785714	22	6	4	10
32	2800 ~ 3000	amide	1	9	1	cforest	0.796565	0.666667	0.772727	0.757143	0.495413	0.714286	0.8	24	6	4	10
32	2800 ~ 3000	amide	1	9	1	ranger	0.784037	0.666667	0.795455	0.754762	0.519417	0.642857	0.866667	26	4	5	9
324	2800 ~ 3000	urea	2	9	2	mlpWeightDecay	0.710553	0.666667	0.785714	0.75	0.509091	0.642857	0.857143	24	4	5	9
329	500 ~ 4000	urea	1	13	2	kernelpls	0.603028	0.666667	0.790698	0.762821	0.514429	0.692308	0.833333	25	5	4	9
329	500 ~ 4000	urea	1	13	2	LogitBoost	0.663033	0.666667	0.790698	0.762821	0.514429	0.692308	0.833333	25	5	4	9
329	500 ~ 4000	urea	1	13	2	simpls	0.603028	0.666667	0.790698	0.762821	0.514429	0.692308	0.833333	25	5	4	9
329	500 ~ 4000	urea	1	13	2	widekernelpls	0.603028	0.666667	0.790698	0.762821	0.514429	0.692308	0.833333	25	5	4	9
340	2800 ~ 3000	urea	0	5	3	svmLinear2	0.582707	0.666667	0.775	0.753561	0.497207	0.692308	0.814815	22	5	4	9
344	2800 ~ 3000	urea	1	5	3	svmLinear2	0.580308	0.666667	0.767442	0.753695	0.489311	0.714286	0.793103	23	6	4	10
348	2800 ~ 3000	urea	2	5	3	naive_bayes	0.621743	0.666667	0.815789	0.753205	0.542955	0.583333	0.923077	24	2	5	7
348	2800 ~ 3000	urea	2	5	3	rf	0.647901	0.666667	0.789474	0.75641	0.512821	0.666667	0.846154	22	4	4	8
353	500 ~ 4000	urea	1	7	3	LogitBoost	0.508754	0.666667	0.795455	0.754762	0.519417	0.642857	0.866667	26	4	5	9
372	2800 ~ 3000	urea	2	9	3	RRFglobal	0.736988	0.666667	0.767442	0.753695	0.489311	0.714286	0.793103	23	6	4	10
381	500 ~ 4000	urea	2	13	3	svmLinear	0.603719	0.666667	0.756757	0.741987	0.475591	0.692308	0.791667	19	5	4	9
384	2800 ~ 3000	urea	2	13	3	svmLinear2	0.671579	0.666667	0.756757	0.741987	0.475591	0.692308	0.791667	19	5	4	9
387	700 ~ 1800	urea	0	5	5	rpart	0.466855	0.666667	0.74359	0.793831	0.481383	0.909091	0.678571	19	9	1	10
40	2800 ~ 3000	amide	0	13	1	cforest	0.529887	0.666667	0.761905	0.75	0.482759	0.714286	0.785714	22	6	4	10
412	2800 ~ 3000	urea	0	9	5	bagFDA	0.700222	0.666667	0.761905	0.75	0.482759	0.714286	0.785714	22	6	4	10
417	500 ~ 4000	urea	2	9	5	mlpWeightDecay	0.638226	0.666667	0.775	0.744505	0.497207	0.642857	0.846154	22	4	5	9
428	2800 ~ 3000	urea	1	13	5	kernelpls	0.720008	0.666667	0.780488	0.792424	0.511258	0.818182	0.766667	23	7	2	9
428	2800 ~ 3000	urea	1	13	5	pls	0.720008	0.666667	0.780488	0.792424	0.511258	0.818182	0.766667	23	7	2	9
428	2800 ~ 3000	urea	1	13	5	simpls	0.720008	0.666667	0.780488	0.792424	0.511258	0.818182	0.766667	23	7	2	9
428	2800 ~ 3000	urea	1	13	5	widekernelpls	0.720008	0.666667	0.780488	0.792424	0.511258	0.818182	0.766667	23	7	2	9
452	2800 ~ 3000	urea	1	7	10	kernelpls	0.634689	0.666667	0.780488	0.792424	0.511258	0.818182	0.766667	23	7	2	9
452	2800 ~ 3000	urea	1	7	10	pls	0.634689	0.666667	0.780488	0.792424	0.511258	0.818182	0.766667	23	7	2	9
452	2800 ~ 3000	urea	1	7	10	sdwd	0.60602	0.666667	0.756098	0.804545	0.495074	0.909091	0.7	21	9	1	10
452	2800 ~ 3000	urea	1	7	10	simpls	0.634689	0.666667	0.780488	0.792424	0.511258	0.818182	0.766667	23	7	2	9
452	2800 ~ 3000	urea	1	7	10	widekernelpls	0.634689	0.666667	0.780488	0.792424	0.511258	0.818182	0.766667	23	7	2	9
456	2800 ~ 3000	urea	2	7	10	cforest	0.657309	0.666667	0.769231	0.75	0.490566	0.692308	0.807692	21	5	4	9
48	2800 ~ 3000	amide	2	13	1	naive_bayes	0.65206	0.666667	0.789474	0.75641	0.512821	0.666667	0.846154	22	4	4	8
480	2800 ~ 3000	urea	2	13	10	kernelpls	0.656556	0.666667	0.769231	0.784091	0.499287	0.818182	0.75	21	7	2	9
480	2800 ~ 3000	urea	2	13	10	mlpWeightDecay	0.599139	0.666667	0.769231	0.784091	0.499287	0.818182	0.75	21	7	2	9
480	2800 ~ 3000	urea	2	13	10	pda2	0.644281	0.666667	0.769231	0.784091	0.499287	0.818182	0.75	21	7	2	9
480	2800 ~ 3000	urea	2	13	10	pls	0.656556	0.666667	0.769231	0.784091	0.499287	0.818182	0.75	21	7	2	9
480	2800 ~ 3000	urea	2	13	10	simpls	0.656556	0.666667	0.769231	0.784091	0.499287	0.818182	0.75	21	7	2	9
480	2800 ~ 3000	urea	2	13	10	svmLinear2	0.6257	0.666667	0.769231	0.784091	0.499287	0.818182	0.75	21	7	2	9
480	2800 ~ 3000	urea	2	13	10	widekernelpls	0.656556	0.666667	0.769231	0.784091	0.499287	0.818182	0.75	21	7	2	9
487	700 ~ 1800	none	1	5	1	LogitBoost	0.465517	0.666667	0.772727	0.757143	0.495413	0.714286	0.8	24	6	4	10
496	2800 ~ 3000	none	0	7	1	gaussprRadial	0.483535	0.666667	0.828571	0.775641	0.551282	0.666667	0.884615	23	3	3	6
496	2800 ~ 3000	none	0	7	1	svmRadial	0.494602	0.666667	0.828571	0.775641	0.551282	0.666667	0.884615	23	3	3	6
496	2800 ~ 3000	none	0	7	1	svmRadialCost	0.491728	0.666667	0.828571	0.775641	0.551282	0.666667	0.884615	23	3	3	6
500	2800 ~ 3000	none	1	7	1	cforest	0.798252	0.666667	0.785714	0.75	0.509091	0.642857	0.857143	24	4	5	9
500	2800 ~ 3000	none	1	7	1	gbm	0.80703	0.666667	0.785714	0.75	0.509091	0.642857	0.857143	24	4	5	9
512	2800 ~ 3000	none	1	9	1	rpart	0.626083	0.666667	0.790698	0.752463	0.514429	0.642857	0.862069	25	4	5	9
528	2800 ~ 3000	none	2	13	1	bagFDAGCV	0.699028	0.666667	0.769231	0.75	0.490566	0.692308	0.807692	21	5	4	9
532	2800 ~ 3000	none	0	5	2	gbm	0.378635	0.666667	0.833333	0.777778	0.555556	0.666667	0.888889	24	3	3	6
532	2800 ~ 3000	none	0	5	2	rpart2	0.421548	0.666667	0.805556	0.796296	0.533333	0.777778	0.814815	22	5	2	7
532	2800 ~ 3000	none	0	5	2	svmRadial	0.478936	0.666667	0.833333	0.777778	0.555556	0.666667	0.888889	24	3	3	6
536	2800 ~ 3000	none	1	5	2	ranger	0.795844	0.666667	0.767442	0.753695	0.489311	0.714286	0.793103	23	6	4	10
536	2800 ~ 3000	none	1	5	2	rpart2	0.701599	0.666667	0.767442	0.753695	0.489311	0.714286	0.793103	23	6	4	10
548	2800 ~ 3000	none	1	7	2	rf	0.79017	0.666667	0.767442	0.753695	0.489311	0.714286	0.793103	23	6	4	10
548	2800 ~ 3000	none	1	7	2	treebag	0.771189	0.666667	0.767442	0.753695	0.489311	0.714286	0.793103	23	6	4	10
552	2800 ~ 3000	none	2	7	2	gbm	0.656452	0.666667	0.761905	0.75	0.482759	0.714286	0.785714	22	6	4	10
552	2800 ~ 3000	none	2	7	2	gcvEarth	0.665413	0.666667	0.761905	0.75	0.482759	0.714286	0.785714	22	6	4	10
552	2800 ~ 3000	none	2	7	2	mlp	0.628133	0.666667	0.761905	0.75	0.482759	0.714286	0.785714	22	6	4	10
576	2800 ~ 3000	none	2	13	2	rf	0.698641	0.666667	0.756098	0.746032	0.475703	0.714286	0.777778	21	6	4	10
576	2800 ~ 3000	none	2	13	2	RRF	0.712347	0.666667	0.756098	0.746032	0.475703	0.714286	0.777778	21	6	4	10
588	2800 ~ 3000	none	2	5	3	mlp	0.627386	0.666667	0.785714	0.75	0.509091	0.642857	0.857143	24	4	5	9
593	500 ~ 4000	none	1	7	3	gbm	0.552067	0.666667	0.795455	0.754762	0.519417	0.642857	0.866667	26	4	5	9
600	2800 ~ 3000	none	2	7	3	svmLinear	0.632825	0.666667	0.785714	0.75	0.509091	0.642857	0.857143	24	4	5	9
612	2800 ~ 3000	none	2	9	3	cforest	0.693509	0.666667	0.756098	0.746032	0.475703	0.714286	0.777778	21	6	4	10
612	2800 ~ 3000	none	2	9	3	rf	0.642568	0.666667	0.780488	0.747354	0.503365	0.642857	0.851852	23	4	5	9
615	700 ~ 1800	none	0	13	3	svmLinear	0.436569	0.666667	0.842105	0.75	0.577778	0.5	1	26	0	6	6
629	500 ~ 4000	none	1	5	5	kernelpls	0.600443	0.666667	0.772727	0.757143	0.495413	0.714286	0.8	24	6	4	10
629	500 ~ 4000	none	1	5	5	pls	0.600443	0.666667	0.772727	0.757143	0.495413	0.714286	0.8	24	6	4	10
629	500 ~ 4000	none	1	5	5	simpls	0.600443	0.666667	0.772727	0.757143	0.495413	0.714286	0.8	24	6	4	10
629	500 ~ 4000	none	1	5	5	widekernelpls	0.600443	0.666667	0.772727	0.757143	0.495413	0.714286	0.8	24	6	4	10
641	500 ~ 4000	none	1	7	5	kernelpls	0.644505	0.666667	0.790698	0.762821	0.514429	0.692308	0.833333	25	5	4	9
641	500 ~ 4000	none	1	7	5	pls	0.644505	0.666667	0.790698	0.762821	0.514429	0.692308	0.833333	25	5	4	9
641	500 ~ 4000	none	1	7	5	simpls	0.644505	0.666667	0.790698	0.762821	0.514429	0.692308	0.833333	25	5	4	9
641	500 ~ 4000	none	1	7	5	widekernelpls	0.644505	0.666667	0.790698	0.762821	0.514429	0.692308	0.833333	25	5	4	9
644	2800 ~ 3000	none	1	7	5	bagFDAGCV	0.617986	0.666667	0.790698	0.762821	0.514429	0.692308	0.833333	25	5	4	9
653	500 ~ 4000	none	1	9	5	svmPoly	0.693493	0.666667	0.769231	0.75	0.490566	0.692308	0.807692	21	5	4	9
657	500 ~ 4000	none	2	9	5	svmLinear2	0.590676	0.666667	0.775	0.753561	0.497207	0.692308	0.814815	22	5	4	9
68	2800 ~ 3000	amide	1	7	2	bagFDAGCV	0.666714	0.666667	0.795455	0.754762	0.519417	0.642857	0.866667	26	4	5	9
681	500 ~ 4000	none	2	5	10	kernelpls	0.640359	0.666667	0.775	0.753561	0.497207	0.692308	0.814815	22	5	4	9
681	500 ~ 4000	none	2	5	10	pls	0.640359	0.666667	0.775	0.753561	0.497207	0.692308	0.814815	22	5	4	9
681	500 ~ 4000	none	2	5	10	simpls	0.640359	0.666667	0.775	0.753561	0.497207	0.692308	0.814815	22	5	4	9
681	500 ~ 4000	none	2	5	10	widekernelpls	0.640359	0.666667	0.775	0.753561	0.497207	0.692308	0.814815	22	5	4	9
692	2800 ~ 3000	none	1	7	10	cforest	0.57763	0.666667	0.775	0.788401	0.505495	0.818182	0.758621	22	7	2	9
692	2800 ~ 3000	none	1	7	10	kernelpls	0.62017	0.666667	0.75	0.799373	0.488491	0.909091	0.689655	20	9	1	10
692	2800 ~ 3000	none	1	7	10	pls	0.62017	0.666667	0.75	0.799373	0.488491	0.909091	0.689655	20	9	1	10
692	2800 ~ 3000	none	1	7	10	sdwd	0.591467	0.666667	0.775	0.788401	0.505495	0.818182	0.758621	22	7	2	9
692	2800 ~ 3000	none	1	7	10	simpls	0.62017	0.666667	0.75	0.799373	0.488491	0.909091	0.689655	20	9	1	10
692	2800 ~ 3000	none	1	7	10	svmRadialWeights	0.598107	0.666667	0.825	0.766458	0.548387	0.636364	0.896552	26	3	4	7
692	2800 ~ 3000	none	1	7	10	widekernelpls	0.62017	0.666667	0.75	0.799373	0.488491	0.909091	0.689655	20	9	1	10
707	700 ~ 1800	none	2	9	10	LogitBoost	0.526641	0.666667	0.785714	0.759947	0.509091	0.692308	0.827586	24	5	4	9
713	500 ~ 4000	none	1	13	10	bagFDA	0.516886	0.666667	0.785714	0.759947	0.509091	0.692308	0.827586	24	5	4	9
76	2800 ~ 3000	amide	0	9	2	cforest	0.518506	0.666667	0.675	0.733516	0.395349	0.928571	0.538462	14	12	1	13
77	500 ~ 4000	amide	1	9	2	svmLinear2	0.636401	0.666667	0.756098	0.746032	0.475703	0.714286	0.777778	21	6	4	10
77	500 ~ 4000	amide	1	9	2	svmPoly	0.670531	0.666667	0.780488	0.747354	0.503365	0.642857	0.851852	23	4	5	9
84	2800 ~ 3000	amide	2	9	2	mlp	0.681199	0.666667	0.785714	0.75	0.509091	0.642857	0.857143	24	4	5	9
84	2800 ~ 3000	amide	2	9	2	svmLinear	0.633827	0.666667	0.785714	0.75	0.509091	0.642857	0.857143	24	4	5	9
84	2800 ~ 3000	amide	2	9	2	svmLinear2	0.690974	0.666667	0.761905	0.75	0.482759	0.714286	0.785714	22	6	4	10
96	2800 ~ 3000	amide	2	13	2	rf	0.751076	0.666667	0.761905	0.75	0.482759	0.714286	0.785714	22	6	4	10
96	2800 ~ 3000	amide	2	13	2	RRF	0.757845	0.666667	0.761905	0.75	0.482759	0.714286	0.785714	22	6	4	10
196	2800 ~ 3000	amide	0	5	10	kernelpls	0.55783	0.666667	0.714286	0.75	0.4375	0.857143	0.642857	18	10	2	12
196	2800 ~ 3000	amide	0	5	10	pls	0.55783	0.666667	0.714286	0.75	0.4375	0.857143	0.642857	18	10	2	12
196	2800 ~ 3000	amide	0	5	10	widekernelpls	0.55783	0.666667	0.714286	0.75	0.4375	0.857143	0.642857	18	10	2	12
508	2800 ~ 3000	none	0	9	1	earth	0.499026	0.666667	0.833333	0.761538	0.557377	0.6	0.923077	24	2	4	6
508	2800 ~ 3000	none	0	9	1	gcvEarth	0.497915	0.666667	0.833333	0.761538	0.557377	0.6	0.923077	24	2	4	6
256	2800 ~ 3000	urea	0	7	1	kernelpls	0.705191	0.651163	0.642857	0.732143	0.366197	1	0.464286	13	15	0	14
256	2800 ~ 3000	urea	0	7	1	pls	0.705191	0.651163	0.642857	0.732143	0.366197	1	0.464286	13	15	0	14
256	2800 ~ 3000	urea	0	7	1	simpls	0.705191	0.651163	0.642857	0.732143	0.366197	1	0.464286	13	15	0	14
256	2800 ~ 3000	urea	0	7	1	widekernelpls	0.705191	0.651163	0.642857	0.732143	0.366197	1	0.464286	13	15	0	14
88	2800 ~ 3000	amide	0	13	2	kernelpls	0.67526	0.651163	0.642857	0.732143	0.366197	1	0.464286	13	15	0	14
88	2800 ~ 3000	amide	0	13	2	pls	0.67526	0.651163	0.642857	0.732143	0.366197	1	0.464286	13	15	0	14
88	2800 ~ 3000	amide	0	13	2	simpls	0.67526	0.651163	0.642857	0.732143	0.366197	1	0.464286	13	15	0	14
88	2800 ~ 3000	amide	0	13	2	widekernelpls	0.67526	0.651163	0.642857	0.732143	0.366197	1	0.464286	13	15	0	14
160	2800 ~ 3000	amide	0	7	5	kernelpls	0.643624	0.65	0.658537	0.75	0.38806	1	0.5	14	14	0	13
160	2800 ~ 3000	amide	0	7	5	pls	0.643624	0.65	0.658537	0.75	0.38806	1	0.5	14	14	0	13
160	2800 ~ 3000	amide	0	7	5	simpls	0.643624	0.65	0.658537	0.75	0.38806	1	0.5	14	14	0	13
160	2800 ~ 3000	amide	0	7	5	widekernelpls	0.643624	0.65	0.658537	0.75	0.38806	1	0.5	14	14	0	13
337	500 ~ 4000	urea	0	5	3	svmLinear2	0.617609	0.65	0.65	0.740741	0.376392	1	0.481481	13	14	0	13
352	2800 ~ 3000	urea	0	7	3	kernelpls	0.664147	0.65	0.65	0.740741	0.376392	1	0.481481	13	14	0	13
352	2800 ~ 3000	urea	0	7	3	pls	0.664147	0.65	0.65	0.740741	0.376392	1	0.481481	13	14	0	13
352	2800 ~ 3000	urea	0	7	3	simpls	0.664147	0.65	0.65	0.740741	0.376392	1	0.481481	13	14	0	13
352	2800 ~ 3000	urea	0	7	3	widekernelpls	0.664147	0.65	0.65	0.740741	0.376392	1	0.481481	13	14	0	13
400	2800 ~ 3000	urea	0	7	5	kernelpls	0.59446	0.65	0.658537	0.75	0.38806	1	0.5	14	14	0	13
400	2800 ~ 3000	urea	0	7	5	pls	0.59446	0.65	0.658537	0.75	0.38806	1	0.5	14	14	0	13
400	2800 ~ 3000	urea	0	7	5	simpls	0.59446	0.65	0.658537	0.75	0.38806	1	0.5	14	14	0	13
400	2800 ~ 3000	urea	0	7	5	widekernelpls	0.59446	0.65	0.658537	0.75	0.38806	1	0.5	14	14	0	13
157	500 ~ 4000	amide	0	7	5	svmLinear	0.43333	0.648649	0.682927	0.747253	0.403135	0.923077	0.571429	16	12	1	12
361	500 ~ 4000	urea	0	9	3	svmLinear	0.613526	0.648649	0.675	0.739316	0.392523	0.923077	0.555556	15	12	1	12
124	2800 ~ 3000	amide	0	9	3	cforest	0.529943	0.648649	0.682927	0.724868	0.389462	0.857143	0.592593	16	11	2	12
280	2800 ~ 3000	urea	0	13	1	gaussprRadial	0.453585	0.648649	0.682927	0.724868	0.389462	0.857143	0.592593	16	11	2	12
574	700 ~ 900	none	2	13	2	earth	0.589008	0.648649	0.682927	0.724868	0.389462	0.857143	0.592593	16	11	2	12
73	500 ~ 4000	amide	0	9	2	gcvEarth	0.489547	0.648649	0.675	0.717033	0.37799	0.857143	0.576923	15	11	2	12
460	2800 ~ 3000	urea	0	9	10	LogitBoost	0.601454	0.647059	0.692308	0.730769	0.4	0.846154	0.615385	16	10	2	11
640	2800 ~ 3000	none	0	7	5	pda2	0.621317	0.647059	0.684211	0.746795	0.403141	0.916667	0.576923	15	11	1	11
112	2800 ~ 3000	amide	0	7	3	pda2	0.638159	0.647059	0.707317	0.72619	0.410072	0.785714	0.666667	18	9	3	11
124	2800 ~ 3000	amide	0	9	3	pda2	0.690854	0.647059	0.707317	0.72619	0.410072	0.785714	0.666667	18	9	3	11
152	2800 ~ 3000	amide	1	5	5	svmLinear2	0.618121	0.647059	0.727273	0.742857	0.435897	0.785714	0.7	21	9	3	11
196	2800 ~ 3000	amide	0	5	10	earth	0.624988	0.647059	0.714286	0.732143	0.419355	0.785714	0.678571	19	9	3	11
196	2800 ~ 3000	amide	0	5	10	gcvEarth	0.621238	0.647059	0.714286	0.732143	0.419355	0.785714	0.678571	19	9	3	11
252	2800 ~ 3000	urea	2	5	1	naive_bayes	0.597597	0.647059	0.769231	0.774436	0.483444	0.785714	0.763158	29	9	3	11
252	2800 ~ 3000	urea	2	5	1	svmRadialSigma	0.604541	0.647059	0.769231	0.774436	0.483444	0.785714	0.763158	29	9	3	11
52	2800 ~ 3000	amide	0	5	2	svmLinear	0.623949	0.647059	0.707317	0.72619	0.410072	0.785714	0.666667	18	9	3	11
64	2800 ~ 3000	amide	0	7	2	rbfDDA	0.523465	0.647059	0.707317	0.72619	0.410072	0.785714	0.666667	18	9	3	11
76	2800 ~ 3000	amide	0	9	2	rbfDDA	0.524279	0.647059	0.7	0.71978	0.4	0.785714	0.653846	17	9	3	11
76	2800 ~ 3000	amide	0	9	2	rpart	0.49085	0.647059	0.7	0.71978	0.4	0.785714	0.653846	17	9	3	11
132	2800 ~ 3000	amide	2	9	3	cforest	0.76765	0.645161	0.738095	0.732143	0.440678	0.714286	0.75	21	7	4	10
172	2800 ~ 3000	amide	0	9	5	pda2	0.756886	0.645161	0.717949	0.730769	0.421053	0.769231	0.692308	18	8	3	10
173	500 ~ 4000	amide	1	9	5	svmLinear2	0.612836	0.645161	0.717949	0.730769	0.421053	0.769231	0.692308	18	8	3	10
284	2800 ~ 3000	urea	1	13	1	treebag	0.79442	0.645161	0.744186	0.736453	0.448075	0.714286	0.758621	22	7	4	10
296	2800 ~ 3000	urea	1	5	2	RRF	0.788299	0.645161	0.738095	0.732143	0.440678	0.714286	0.75	21	7	4	10
321	500 ~ 4000	urea	2	9	2	LogitBoost	0.583997	0.645161	0.738095	0.732143	0.440678	0.714286	0.75	21	7	4	10
324	2800 ~ 3000	urea	2	9	2	svmLinear2	0.666046	0.645161	0.738095	0.732143	0.440678	0.714286	0.75	21	7	4	10
336	2800 ~ 3000	urea	2	13	2	rf	0.723418	0.645161	0.744186	0.736453	0.448075	0.714286	0.758621	22	7	4	10
372	2800 ~ 3000	urea	2	9	3	rf	0.741018	0.645161	0.744186	0.736453	0.448075	0.714286	0.758621	22	7	4	10
372	2800 ~ 3000	urea	2	9	3	rpart2	0.642561	0.645161	0.744186	0.736453	0.448075	0.714286	0.758621	22	7	4	10
40	2800 ~ 3000	amide	0	13	1	treebag	0.54456	0.645161	0.738095	0.732143	0.440678	0.714286	0.75	21	7	4	10
460	2800 ~ 3000	urea	0	9	10	bagFDA	0.631154	0.645161	0.717949	0.730769	0.421053	0.769231	0.692308	18	8	3	10
524	2800 ~ 3000	none	1	13	1	bagFDAGCV	0.679693	0.645161	0.744186	0.736453	0.448075	0.714286	0.758621	22	7	4	10
524	2800 ~ 3000	none	1	13	1	gcvEarth	0.617279	0.645161	0.744186	0.736453	0.448075	0.714286	0.758621	22	7	4	10
524	2800 ~ 3000	none	1	13	1	rpart	0.773884	0.645161	0.744186	0.736453	0.448075	0.714286	0.758621	22	7	4	10
536	2800 ~ 3000	none	1	5	2	gbm	0.813763	0.645161	0.744186	0.736453	0.448075	0.714286	0.758621	22	7	4	10
536	2800 ~ 3000	none	1	5	2	gcvEarth	0.635657	0.645161	0.744186	0.736453	0.448075	0.714286	0.758621	22	7	4	10
536	2800 ~ 3000	none	1	5	2	RRF	0.79987	0.645161	0.744186	0.736453	0.448075	0.714286	0.758621	22	7	4	10
548	2800 ~ 3000	none	1	7	2	bagFDAGCV	0.685333	0.645161	0.744186	0.736453	0.448075	0.714286	0.758621	22	7	4	10
56	2800 ~ 3000	amide	1	5	2	treebag	0.745801	0.645161	0.744186	0.736453	0.448075	0.714286	0.758621	22	7	4	10
564	2800 ~ 3000	none	2	9	2	kernelpls	0.667185	0.645161	0.738095	0.732143	0.440678	0.714286	0.75	21	7	4	10
564	2800 ~ 3000	none	2	9	2	pls	0.667185	0.645161	0.738095	0.732143	0.440678	0.714286	0.75	21	7	4	10
564	2800 ~ 3000	none	2	9	2	simpls	0.667185	0.645161	0.738095	0.732143	0.440678	0.714286	0.75	21	7	4	10
564	2800 ~ 3000	none	2	9	2	svmLinear2	0.703808	0.645161	0.738095	0.732143	0.440678	0.714286	0.75	21	7	4	10
564	2800 ~ 3000	none	2	9	2	widekernelpls	0.667185	0.645161	0.738095	0.732143	0.440678	0.714286	0.75	21	7	4	10
576	2800 ~ 3000	none	2	13	2	RRFglobal	0.705163	0.645161	0.731707	0.727513	0.432704	0.714286	0.740741	20	7	4	10
588	2800 ~ 3000	none	2	5	3	gcvEarth	0.640037	0.645161	0.738095	0.732143	0.440678	0.714286	0.75	21	7	4	10
636	2800 ~ 3000	none	2	5	5	RRFglobal	0.683974	0.645161	0.738095	0.732143	0.440678	0.714286	0.75	21	7	4	10
653	500 ~ 4000	none	1	9	5	svmLinear2	0.692792	0.645161	0.717949	0.730769	0.421053	0.769231	0.692308	18	8	3	10
668	2800 ~ 3000	none	1	13	5	pda2	0.733022	0.645161	0.717949	0.775974	0.442133	0.909091	0.642857	18	10	1	10
694	700 ~ 900	none	2	7	10	gcvEarth	0.500879	0.645161	0.725	0.736467	0.430052	0.769231	0.703704	19	8	3	10
696	2800 ~ 3000	none	2	7	10	knn	0.670631	0.645161	0.725	0.736467	0.430052	0.769231	0.703704	19	8	3	10
80	2800 ~ 3000	amide	1	9	2	mlpWeightDecay	0.588437	0.645161	0.731707	0.727513	0.432704	0.714286	0.740741	20	7	4	10
96	2800 ~ 3000	amide	2	13	2	cforest	0.754977	0.645161	0.738095	0.732143	0.440678	0.714286	0.75	21	7	4	10
96	2800 ~ 3000	amide	2	13	2	ranger	0.759392	0.645161	0.738095	0.732143	0.440678	0.714286	0.75	21	7	4	10
113	500 ~ 4000	amide	1	7	3	kernelpls	0.565572	0.642857	0.772727	0.738095	0.47619	0.642857	0.833333	25	5	5	9
113	500 ~ 4000	amide	1	7	3	pls	0.565572	0.642857	0.772727	0.738095	0.47619	0.642857	0.833333	25	5	5	9
113	500 ~ 4000	amide	1	7	3	simpls	0.565572	0.642857	0.772727	0.738095	0.47619	0.642857	0.833333	25	5	5	9
113	500 ~ 4000	amide	1	7	3	svmLinear2	0.552252	0.642857	0.772727	0.738095	0.47619	0.642857	0.833333	25	5	5	9
113	500 ~ 4000	amide	1	7	3	widekernelpls	0.565572	0.642857	0.772727	0.738095	0.47619	0.642857	0.833333	25	5	5	9
116	2800 ~ 3000	amide	1	7	3	gcvEarth	0.610179	0.642857	0.772727	0.738095	0.47619	0.642857	0.833333	25	5	5	9
123	700 ~ 1800	amide	0	9	3	gcvEarth	0.38828	0.642857	0.756098	0.728836	0.457672	0.642857	0.814815	22	5	5	9
125	500 ~ 4000	amide	1	9	3	kernelpls	0.592413	0.642857	0.767442	0.746154	0.471744	0.692308	0.8	24	6	4	9
125	500 ~ 4000	amide	1	9	3	pls	0.592413	0.642857	0.767442	0.746154	0.471744	0.692308	0.8	24	6	4	9
125	500 ~ 4000	amide	1	9	3	simpls	0.592413	0.642857	0.767442	0.746154	0.471744	0.692308	0.8	24	6	4	9
125	500 ~ 4000	amide	1	9	3	widekernelpls	0.592413	0.642857	0.767442	0.746154	0.471744	0.692308	0.8	24	6	4	9
140	2800 ~ 3000	amide	1	13	3	svmLinear2	0.579304	0.642857	0.74359	0.730769	0.444444	0.692308	0.769231	20	6	4	9
149	500 ~ 4000	amide	1	5	5	mlpWeightDecay	0.585042	0.642857	0.772727	0.738095	0.47619	0.642857	0.833333	25	5	5	9
161	500 ~ 4000	amide	1	7	5	kernelpls	0.631878	0.642857	0.767442	0.735222	0.470443	0.642857	0.827586	24	5	5	9
161	500 ~ 4000	amide	1	7	5	pls	0.631878	0.642857	0.767442	0.735222	0.470443	0.642857	0.827586	24	5	5	9
161	500 ~ 4000	amide	1	7	5	simpls	0.631878	0.642857	0.767442	0.735222	0.470443	0.642857	0.827586	24	5	5	9
161	500 ~ 4000	amide	1	7	5	widekernelpls	0.631878	0.642857	0.767442	0.735222	0.470443	0.642857	0.827586	24	5	5	9
164	2800 ~ 3000	amide	1	7	5	rpart	0.628499	0.642857	0.767442	0.735222	0.470443	0.642857	0.827586	24	5	5	9
173	500 ~ 4000	amide	1	9	5	pls	0.585089	0.642857	0.74359	0.730769	0.444444	0.692308	0.769231	20	6	4	9
173	500 ~ 4000	amide	1	9	5	widekernelpls	0.585089	0.642857	0.74359	0.730769	0.444444	0.692308	0.769231	20	6	4	9
20	2800 ~ 3000	amide	1	7	1	svmRadial	0.705993	0.642857	0.772727	0.738095	0.47619	0.642857	0.833333	25	5	5	9
227	700 ~ 1800	amide	2	9	10	LogitBoost	0.59309	0.642857	0.756098	0.739011	0.459103	0.692308	0.785714	22	6	4	9
228	2800 ~ 3000	amide	2	9	10	earth	0.712806	0.642857	0.756098	0.739011	0.459103	0.692308	0.785714	22	6	4	9
260	2800 ~ 3000	urea	1	7	1	rf	0.784378	0.642857	0.756098	0.728836	0.457672	0.642857	0.814815	22	5	5	9
272	2800 ~ 3000	urea	1	9	1	rf	0.754935	0.642857	0.767442	0.735222	0.470443	0.642857	0.827586	24	5	5	9
284	2800 ~ 3000	urea	1	13	1	ranger	0.822712	0.642857	0.767442	0.735222	0.470443	0.642857	0.827586	24	5	5	9
284	2800 ~ 3000	urea	1	13	1	rf	0.823895	0.642857	0.767442	0.735222	0.470443	0.642857	0.827586	24	5	5	9
284	2800 ~ 3000	urea	1	13	1	svmLinear2	0.614682	0.642857	0.767442	0.735222	0.470443	0.642857	0.827586	24	5	5	9
288	2800 ~ 3000	urea	2	13	1	bagFDAGCV	0.597411	0.642857	0.736842	0.740385	0.441176	0.75	0.730769	19	7	3	9
296	2800 ~ 3000	urea	1	5	2	rf	0.783212	0.642857	0.761905	0.732143	0.464286	0.642857	0.821429	23	5	5	9
296	2800 ~ 3000	urea	1	5	2	svmRadialWeights	0.67544	0.642857	0.761905	0.732143	0.464286	0.642857	0.821429	23	5	5	9
32	2800 ~ 3000	amide	1	9	1	svmRadial	0.720265	0.642857	0.772727	0.738095	0.47619	0.642857	0.833333	25	5	5	9
324	2800 ~ 3000	urea	2	9	2	gbm	0.740057	0.642857	0.761905	0.732143	0.464286	0.642857	0.821429	23	5	5	9
324	2800 ~ 3000	urea	2	9	2	mlp	0.714153	0.642857	0.761905	0.732143	0.464286	0.642857	0.821429	23	5	5	9
344	2800 ~ 3000	urea	1	5	3	svmLinear	0.578609	0.642857	0.767442	0.735222	0.470443	0.642857	0.827586	24	5	5	9
353	500 ~ 4000	urea	1	7	3	svmLinear2	0.547987	0.642857	0.772727	0.738095	0.47619	0.642857	0.833333	25	5	5	9
364	2800 ~ 3000	urea	0	9	3	svmLinear2	0.561615	0.642857	0.75	0.735043	0.452055	0.692308	0.777778	21	6	4	9
371	700 ~ 1800	urea	2	9	3	LogitBoost	0.398666	0.642857	0.767442	0.735222	0.470443	0.642857	0.827586	24	5	5	9
381	500 ~ 4000	urea	2	13	3	kernelpls	0.632513	0.642857	0.72973	0.721154	0.427245	0.692308	0.75	18	6	4	9
381	500 ~ 4000	urea	2	13	3	pls	0.632513	0.642857	0.72973	0.721154	0.427245	0.692308	0.75	18	6	4	9
381	500 ~ 4000	urea	2	13	3	simpls	0.632513	0.642857	0.72973	0.721154	0.427245	0.692308	0.75	18	6	4	9
381	500 ~ 4000	urea	2	13	3	widekernelpls	0.632513	0.642857	0.72973	0.721154	0.427245	0.692308	0.75	18	6	4	9
384	2800 ~ 3000	urea	2	13	3	mlp	0.648109	0.642857	0.72973	0.721154	0.427245	0.692308	0.75	18	6	4	9
389	500 ~ 4000	urea	1	5	5	mlpWeightDecay	0.583205	0.642857	0.772727	0.738095	0.47619	0.642857	0.833333	25	5	5	9
436	2800 ~ 3000	urea	0	5	10	mlp	0.594804	0.642857	0.75	0.75	0.456522	0.75	0.75	21	7	3	9
44	2800 ~ 3000	amide	1	13	1	ranger	0.817965	0.642857	0.772727	0.738095	0.47619	0.642857	0.833333	25	5	5	9
44	2800 ~ 3000	amide	1	13	1	rf	0.815612	0.642857	0.772727	0.738095	0.47619	0.642857	0.833333	25	5	5	9
44	2800 ~ 3000	amide	1	13	1	svmLinear2	0.613359	0.642857	0.772727	0.738095	0.47619	0.642857	0.833333	25	5	5	9
444	2800 ~ 3000	urea	2	5	10	sdwd	0.740501	0.642857	0.736842	0.726154	0.436202	0.692308	0.76	19	6	4	9
453	500 ~ 4000	urea	2	7	10	mlpWeightDecay	0.631399	0.642857	0.74359	0.730769	0.444444	0.692308	0.769231	20	6	4	9
460	2800 ~ 3000	urea	0	9	10	cforest	0.549813	0.642857	0.74359	0.730769	0.444444	0.692308	0.769231	20	6	4	9
488	2800 ~ 3000	none	1	5	1	cforest	0.742948	0.642857	0.772727	0.738095	0.47619	0.642857	0.833333	25	5	5	9
488	2800 ~ 3000	none	1	5	1	svmRadialCost	0.726248	0.642857	0.772727	0.738095	0.47619	0.642857	0.833333	25	5	5	9
488	2800 ~ 3000	none	1	5	1	svmRadialWeights	0.719996	0.642857	0.772727	0.738095	0.47619	0.642857	0.833333	25	5	5	9
499	700 ~ 1800	none	1	7	1	mlp	0.508726	0.642857	0.761905	0.732143	0.464286	0.642857	0.821429	23	5	5	9
500	2800 ~ 3000	none	1	7	1	ranger	0.787116	0.642857	0.761905	0.732143	0.464286	0.642857	0.821429	23	5	5	9
512	2800 ~ 3000	none	1	9	1	rpart2	0.639223	0.642857	0.767442	0.735222	0.470443	0.642857	0.827586	24	5	5	9
512	2800 ~ 3000	none	1	9	1	svmRadial	0.757209	0.642857	0.767442	0.735222	0.470443	0.642857	0.827586	24	5	5	9
512	2800 ~ 3000	none	1	9	1	svmRadialSigma	0.760782	0.642857	0.767442	0.735222	0.470443	0.642857	0.827586	24	5	5	9
524	2800 ~ 3000	none	1	13	1	svmRadial	0.613592	0.642857	0.767442	0.735222	0.470443	0.642857	0.827586	24	5	5	9
524	2800 ~ 3000	none	1	13	1	svmRadialCost	0.603234	0.642857	0.767442	0.735222	0.470443	0.642857	0.827586	24	5	5	9
528	2800 ~ 3000	none	2	13	1	LogitBoost	0.652743	0.642857	0.74359	0.730769	0.444444	0.692308	0.769231	20	6	4	9
528	2800 ~ 3000	none	2	13	1	RRFglobal	0.734749	0.642857	0.74359	0.730769	0.444444	0.692308	0.769231	20	6	4	9
548	2800 ~ 3000	none	1	7	2	ranger	0.773822	0.642857	0.767442	0.735222	0.470443	0.642857	0.827586	24	5	5	9
548	2800 ~ 3000	none	1	7	2	RRF	0.782184	0.642857	0.767442	0.735222	0.470443	0.642857	0.827586	24	5	5	9
548	2800 ~ 3000	none	1	7	2	RRFglobal	0.791339	0.642857	0.767442	0.735222	0.470443	0.642857	0.827586	24	5	5	9
552	2800 ~ 3000	none	2	7	2	svmRadialSigma	0.577133	0.642857	0.761905	0.732143	0.464286	0.642857	0.821429	23	5	5	9
56	2800 ~ 3000	amide	1	5	2	ranger	0.781261	0.642857	0.767442	0.735222	0.470443	0.642857	0.827586	24	5	5	9
56	2800 ~ 3000	amide	1	5	2	svmRadial	0.682098	0.642857	0.767442	0.735222	0.470443	0.642857	0.827586	24	5	5	9
564	2800 ~ 3000	none	2	9	2	mlp	0.719697	0.642857	0.761905	0.732143	0.464286	0.642857	0.821429	23	5	5	9
564	2800 ~ 3000	none	2	9	2	svmRadialSigma	0.610914	0.642857	0.761905	0.732143	0.464286	0.642857	0.821429	23	5	5	9
57	500 ~ 4000	amide	2	5	2	ctree	0.549635	0.642857	0.736842	0.740385	0.441176	0.75	0.730769	19	7	3	9
584	2800 ~ 3000	none	1	5	3	svmLinear	0.560995	0.642857	0.767442	0.735222	0.470443	0.642857	0.827586	24	5	5	9
588	2800 ~ 3000	none	2	5	3	bagFDAGCV	0.709218	0.642857	0.761905	0.732143	0.464286	0.642857	0.821429	23	5	5	9
588	2800 ~ 3000	none	2	5	3	svmRadial	0.569317	0.642857	0.761905	0.732143	0.464286	0.642857	0.821429	23	5	5	9
588	2800 ~ 3000	none	2	5	3	svmRadialCost	0.561395	0.642857	0.761905	0.732143	0.464286	0.642857	0.821429	23	5	5	9
595	700 ~ 1800	none	1	7	3	mlp	0.406314	0.642857	0.772727	0.738095	0.47619	0.642857	0.833333	25	5	5	9
612	2800 ~ 3000	none	2	9	3	RRFglobal	0.648112	0.642857	0.756098	0.728836	0.457672	0.642857	0.814815	22	5	5	9
617	500 ~ 4000	none	1	13	3	svmPoly	0.699418	0.642857	0.736842	0.726154	0.436202	0.692308	0.76	19	6	4	9
618	700 ~ 900	none	1	13	3	rbfDDA	0.51544	0.642857	0.736842	0.726154	0.436202	0.692308	0.76	19	6	4	9
620	2800 ~ 3000	none	1	13	3	earth	0.675898	0.642857	0.736842	0.726154	0.436202	0.692308	0.76	19	6	4	9
669	500 ~ 4000	none	2	13	5	svmLinear	0.671103	0.642857	0.756098	0.739011	0.459103	0.692308	0.785714	22	6	4	9
669	500 ~ 4000	none	2	13	5	svmLinear2	0.672043	0.642857	0.756098	0.739011	0.459103	0.692308	0.785714	22	6	4	9
681	500 ~ 4000	none	2	5	10	LogitBoost	0.63277	0.642857	0.75	0.735043	0.452055	0.692308	0.777778	21	6	4	9
708	2800 ~ 3000	none	2	9	10	bagFDA	0.612023	0.642857	0.761905	0.742706	0.465649	0.692308	0.793103	23	6	4	9
708	2800 ~ 3000	none	2	9	10	earth	0.571117	0.642857	0.761905	0.742706	0.465649	0.692308	0.793103	23	6	4	9
715	700 ~ 1800	none	1	13	10	bagFDAGCV	0.475036	0.642857	0.761905	0.742706	0.465649	0.692308	0.793103	23	6	4	9
80	2800 ~ 3000	amide	1	9	2	bagFDAGCV	0.699337	0.642857	0.756098	0.728836	0.457672	0.642857	0.814815	22	5	5	9
96	2800 ~ 3000	amide	2	13	2	mlpWeightDecay	0.627223	0.642857	0.761905	0.732143	0.464286	0.642857	0.821429	23	5	5	9
428	2800 ~ 3000	urea	1	13	5	svmRadialSigma	0.713104	0.642857	0.756098	0.775758	0.470284	0.818182	0.733333	22	8	2	9
452	2800 ~ 3000	urea	1	7	10	cforest	0.620359	0.642857	0.756098	0.775758	0.470284	0.818182	0.733333	22	8	2	9
452	2800 ~ 3000	urea	1	7	10	pda2	0.637665	0.642857	0.756098	0.775758	0.470284	0.818182	0.733333	22	8	2	9
480	2800 ~ 3000	urea	2	13	10	naive_bayes	0.532108	0.642857	0.74359	0.766234	0.456825	0.818182	0.714286	20	8	2	9
480	2800 ~ 3000	urea	2	13	10	svmRadialSigma	0.535036	0.642857	0.74359	0.766234	0.456825	0.818182	0.714286	20	8	2	9
668	2800 ~ 3000	none	1	13	5	kernelpls	0.731693	0.642857	0.74359	0.766234	0.456825	0.818182	0.714286	20	8	2	9
668	2800 ~ 3000	none	1	13	5	pls	0.731693	0.642857	0.74359	0.766234	0.456825	0.818182	0.714286	20	8	2	9
668	2800 ~ 3000	none	1	13	5	sdwd	0.721371	0.642857	0.74359	0.766234	0.456825	0.818182	0.714286	20	8	2	9
668	2800 ~ 3000	none	1	13	5	simpls	0.731693	0.642857	0.74359	0.766234	0.456825	0.818182	0.714286	20	8	2	9
668	2800 ~ 3000	none	1	13	5	widekernelpls	0.731693	0.642857	0.74359	0.766234	0.456825	0.818182	0.714286	20	8	2	9
692	2800 ~ 3000	none	1	7	10	pda2	0.613914	0.642857	0.75	0.77116	0.463807	0.818182	0.724138	21	8	2	9
108	2800 ~ 3000	amide	2	5	3	svmRadial	0.612415	0.64	0.769231	0.730769	0.470588	0.615385	0.846154	22	4	5	8
108	2800 ~ 3000	amide	2	5	3	svmRadialCost	0.610785	0.64	0.769231	0.730769	0.470588	0.615385	0.846154	22	4	5	8
161	500 ~ 4000	amide	1	7	5	mlpWeightDecay	0.656507	0.64	0.790698	0.73399	0.495437	0.571429	0.896552	26	3	6	8
164	2800 ~ 3000	amide	1	7	5	bagFDAGCV	0.645691	0.64	0.790698	0.73399	0.495437	0.571429	0.896552	26	3	6	8
172	2800 ~ 3000	amide	0	9	5	gbm	0.56574	0.64	0.769231	0.730769	0.470588	0.615385	0.846154	22	4	5	8
172	2800 ~ 3000	amide	0	9	5	svmRadial	0.45837	0.64	0.769231	0.730769	0.470588	0.615385	0.846154	22	4	5	8
177	500 ~ 4000	amide	2	9	5	mlp	0.627659	0.64	0.769231	0.730769	0.470588	0.615385	0.846154	22	4	5	8
177	500 ~ 4000	amide	2	9	5	svmLinear2	0.629035	0.64	0.769231	0.730769	0.470588	0.615385	0.846154	22	4	5	8
177	500 ~ 4000	amide	2	9	5	svmPoly	0.632412	0.64	0.769231	0.730769	0.470588	0.615385	0.846154	22	4	5	8
180	2800 ~ 3000	amide	2	9	5	cforest	0.765928	0.64	0.769231	0.730769	0.470588	0.615385	0.846154	22	4	5	8
190	700 ~ 900	amide	2	13	5	rpart	0.586154	0.64	0.763158	0.727692	0.46395	0.615385	0.84	21	4	5	8
190	700 ~ 900	amide	2	13	5	rpart2	0.597849	0.64	0.763158	0.727692	0.46395	0.615385	0.84	21	4	5	8
191	700 ~ 1800	amide	2	13	5	rpart	0.554976	0.64	0.763158	0.727692	0.46395	0.615385	0.84	21	4	5	8
201	500 ~ 4000	amide	2	5	10	mlp	0.526655	0.64	0.763158	0.727692	0.46395	0.615385	0.84	21	4	5	8
204	2800 ~ 3000	amide	2	5	10	pda2	0.743057	0.64	0.763158	0.727692	0.46395	0.615385	0.84	21	4	5	8
204	2800 ~ 3000	amide	2	5	10	sdwd	0.754543	0.64	0.763158	0.727692	0.46395	0.615385	0.84	21	4	5	8
216	2800 ~ 3000	amide	2	7	10	sdwd	0.66909	0.64	0.775	0.733618	0.476744	0.615385	0.851852	23	4	5	8
216	2800 ~ 3000	amide	2	7	10	treebag	0.615295	0.64	0.775	0.733618	0.476744	0.615385	0.851852	23	4	5	8
272	2800 ~ 3000	urea	1	9	1	svmRadial	0.662995	0.64	0.790698	0.73399	0.495437	0.571429	0.896552	26	3	6	8
272	2800 ~ 3000	urea	1	9	1	svmRadialSigma	0.668817	0.64	0.790698	0.73399	0.495437	0.571429	0.896552	26	3	6	8
288	2800 ~ 3000	urea	2	13	1	svmLinear2	0.633612	0.64	0.763158	0.737179	0.46395	0.666667	0.807692	21	5	4	8
288	2800 ~ 3000	urea	2	13	1	treebag	0.685302	0.64	0.763158	0.737179	0.46395	0.666667	0.807692	21	5	4	8
296	2800 ~ 3000	urea	1	5	2	rbfDDA	0.63273	0.64	0.785714	0.732143	0.490566	0.571429	0.892857	25	3	6	8
316	2800 ~ 3000	urea	0	9	2	bagFDAGCV	0.623029	0.64	0.763158	0.752525	0.46729	0.727273	0.777778	21	6	3	8
32	2800 ~ 3000	amide	1	9	1	svmLinear2	0.659984	0.64	0.795455	0.735714	0.5	0.571429	0.9	27	3	6	8
352	2800 ~ 3000	urea	0	7	3	svmPoly	0.651338	0.64	0.775	0.733618	0.476744	0.615385	0.851852	23	4	5	8
36	2800 ~ 3000	amide	2	9	1	naive_bayes	0.613854	0.64	0.790698	0.73399	0.495437	0.571429	0.896552	26	3	6	8
384	2800 ~ 3000	urea	2	13	3	svmLinear	0.6625	0.64	0.756757	0.724359	0.45677	0.615385	0.833333	20	4	5	8
404	2800 ~ 3000	urea	1	7	5	gcvEarth	0.575227	0.64	0.769231	0.730769	0.470588	0.615385	0.846154	22	4	5	8
428	2800 ~ 3000	urea	1	13	5	svmLinear	0.663363	0.64	0.780488	0.763636	0.485356	0.727273	0.8	24	6	3	8
469	500 ~ 4000	urea	0	13	10	svmLinear2	0.511691	0.64	0.780488	0.730159	0.485356	0.571429	0.888889	24	3	6	8
512	2800 ~ 3000	none	1	9	1	svmLinear	0.622565	0.64	0.790698	0.73399	0.495437	0.571429	0.896552	26	3	6	8
532	2800 ~ 3000	none	0	5	2	treebag	0.447219	0.64	0.75	0.796296	0.470588	0.888889	0.703704	19	8	1	8
536	2800 ~ 3000	none	1	5	2	svmLinear	0.603314	0.64	0.790698	0.73399	0.495437	0.571429	0.896552	26	3	6	8
540	2800 ~ 3000	none	2	5	2	LogitBoost	0.598393	0.64	0.763158	0.737179	0.46395	0.666667	0.807692	21	5	4	8
564	2800 ~ 3000	none	2	9	2	svmRadialWeights	0.617034	0.64	0.785714	0.732143	0.490566	0.571429	0.892857	25	3	6	8
612	2800 ~ 3000	none	2	9	3	gcvEarth	0.650035	0.64	0.780488	0.730159	0.485356	0.571429	0.888889	24	3	6	8
648	2800 ~ 3000	none	2	7	5	RRFglobal	0.742696	0.64	0.780488	0.730159	0.485356	0.571429	0.888889	24	3	6	8
672	2800 ~ 3000	none	2	13	5	ranger	0.736465	0.64	0.780488	0.736264	0.482468	0.615385	0.857143	24	4	5	8
684	2800 ~ 3000	none	2	5	10	gaussprRadial	0.748101	0.64	0.775	0.733618	0.476744	0.615385	0.851852	23	4	5	8
688	2800 ~ 3000	none	0	7	10	earth	0.534854	0.64	0.780488	0.763636	0.485356	0.727273	0.8	24	6	3	8
688	2800 ~ 3000	none	0	7	10	gcvEarth	0.540687	0.64	0.780488	0.763636	0.485356	0.727273	0.8	24	6	3	8
688	2800 ~ 3000	none	0	7	10	knn	0.465387	0.64	0.780488	0.763636	0.485356	0.727273	0.8	24	6	3	8
696	2800 ~ 3000	none	2	7	10	svmRadialSigma	0.753402	0.64	0.775	0.733618	0.476744	0.615385	0.851852	23	4	5	8
707	700 ~ 1800	none	2	9	10	bagFDAGCV	0.57932	0.64	0.785714	0.738727	0.487805	0.615385	0.862069	25	4	5	8
708	2800 ~ 3000	none	2	9	10	bagFDAGCV	0.491255	0.64	0.785714	0.738727	0.487805	0.615385	0.862069	25	4	5	8
72	2800 ~ 3000	amide	2	7	2	gcvEarth	0.597345	0.64	0.75	0.729167	0.44898	0.666667	0.791667	19	5	4	8
8	2800 ~ 3000	amide	1	5	1	cforest	0.724001	0.64	0.775	0.728022	0.479769	0.571429	0.884615	23	3	6	8
312	2800 ~ 3000	urea	2	7	2	gbm	0.691847	0.636364	0.777778	0.729167	0.478261	0.583333	0.875	21	3	5	7
348	2800 ~ 3000	urea	2	5	3	bagFDAGCV	0.62621	0.636364	0.789474	0.733974	0.489933	0.583333	0.884615	23	3	5	7
416	2800 ~ 3000	urea	1	9	5	rpart2	0.519971	0.636364	0.789474	0.760714	0.489933	0.7	0.821429	23	5	3	7
421	500 ~ 4000	urea	0	13	5	cforest	0.48701	0.636364	0.813953	0.74328	0.512748	0.583333	0.903226	28	3	5	7
144	2800 ~ 3000	amide	2	13	3	rbfDDA	0.712106	0.636364	0.804878	0.733516	0.508982	0.538462	0.928571	26	2	6	7
172	2800 ~ 3000	amide	0	9	5	svmRadialCost	0.505262	0.636364	0.794872	0.730769	0.5	0.538462	0.923077	24	2	6	7
192	2800 ~ 3000	amide	2	13	5	rf	0.631679	0.636364	0.789474	0.729231	0.495017	0.538462	0.92	23	2	6	7
192	2800 ~ 3000	amide	2	13	5	svmRadialWeights	0.664123	0.636364	0.789474	0.729231	0.495017	0.538462	0.92	23	2	6	7
192	2800 ~ 3000	amide	2	13	5	treebag	0.562781	0.636364	0.789474	0.729231	0.495017	0.538462	0.92	23	2	6	7
197	500 ~ 4000	amide	1	5	10	svmLinear	0.635931	0.636364	0.809524	0.734748	0.513043	0.538462	0.931034	27	2	6	7
248	2800 ~ 3000	urea	1	5	1	naive_bayes	0.728651	0.636364	0.8	0.730769	0.512195	0.5	0.961538	25	1	7	7
256	2800 ~ 3000	urea	0	7	1	earth	0.629135	0.636364	0.809524	0.732143	0.52	0.5	0.964286	27	1	7	7
304	2800 ~ 3000	urea	0	7	2	rpart2	0.470716	0.636364	0.804878	0.731481	0.516224	0.5	0.962963	26	1	7	7
532	2800 ~ 3000	none	0	5	2	cforest	0.41414	0.636364	0.777778	0.777778	0.483871	0.777778	0.777778	21	6	2	7
624	2800 ~ 3000	none	2	13	3	rbfDDA	0.729645	0.636364	0.8	0.732194	0.504644	0.538462	0.925926	25	2	6	7
688	2800 ~ 3000	none	0	7	10	svmRadialCost	0.523876	0.636364	0.804878	0.751515	0.50303	0.636364	0.866667	26	4	4	7
76	2800 ~ 3000	amide	0	9	2	mlpWeightDecay	0.661326	0.636364	0.6	0.692308	0.304348	1	0.384615	10	16	0	14
8	2800 ~ 3000	amide	1	5	1	ranger	0.728469	0.636364	0.8	0.730769	0.512195	0.5	0.961538	25	1	7	7
100	2800 ~ 3000	amide	0	5	3	cforest	0.537027	0.634146	0.642857	0.714286	0.347826	0.928571	0.5	14	14	1	13
100	2800 ~ 3000	amide	0	5	3	gaussprRadial	0.481266	0.634146	0.642857	0.714286	0.347826	0.928571	0.5	14	14	1	13
340	2800 ~ 3000	urea	0	5	3	kernelpls	0.626083	0.634146	0.625	0.722222	0.342105	1	0.444444	12	15	0	13
340	2800 ~ 3000	urea	0	5	3	pls	0.626083	0.634146	0.625	0.722222	0.342105	1	0.444444	12	15	0	13
340	2800 ~ 3000	urea	0	5	3	simpls	0.626083	0.634146	0.625	0.722222	0.342105	1	0.444444	12	15	0	13
340	2800 ~ 3000	urea	0	5	3	widekernelpls	0.626083	0.634146	0.625	0.722222	0.342105	1	0.444444	12	15	0	13
364	2800 ~ 3000	urea	0	9	3	kernelpls	0.618344	0.634146	0.625	0.722222	0.342105	1	0.444444	12	15	0	13
364	2800 ~ 3000	urea	0	9	3	pls	0.618344	0.634146	0.625	0.722222	0.342105	1	0.444444	12	15	0	13
364	2800 ~ 3000	urea	0	9	3	simpls	0.618344	0.634146	0.625	0.722222	0.342105	1	0.444444	12	15	0	13
364	2800 ~ 3000	urea	0	9	3	widekernelpls	0.618344	0.634146	0.625	0.722222	0.342105	1	0.444444	12	15	0	13
376	2800 ~ 3000	urea	0	13	3	kernelpls	0.649113	0.634146	0.625	0.722222	0.342105	1	0.444444	12	15	0	13
376	2800 ~ 3000	urea	0	13	3	pls	0.649113	0.634146	0.625	0.722222	0.342105	1	0.444444	12	15	0	13
376	2800 ~ 3000	urea	0	13	3	simpls	0.649113	0.634146	0.625	0.722222	0.342105	1	0.444444	12	15	0	13
376	2800 ~ 3000	urea	0	13	3	widekernelpls	0.649113	0.634146	0.625	0.722222	0.342105	1	0.444444	12	15	0	13
412	2800 ~ 3000	urea	0	9	5	mlp	0.641187	0.634146	0.642857	0.714286	0.347826	0.928571	0.5	14	14	1	13
109	500 ~ 4000	amide	0	7	3	svmLinear	0.548233	0.631579	0.658537	0.706349	0.352144	0.857143	0.555556	15	12	2	12
123	700 ~ 1800	amide	0	9	3	mlp	0.538679	0.631579	0.658537	0.706349	0.352144	0.857143	0.555556	15	12	2	12
154	700 ~ 900	amide	2	5	5	rpart	0.543302	0.631579	0.674419	0.721675	0.37422	0.857143	0.586207	17	12	2	12
172	2800 ~ 3000	amide	0	9	5	naive_bayes	0.451919	0.631579	0.820513	0.730769	0.533333	0.461538	1	26	0	7	6
316	2800 ~ 3000	urea	0	9	2	sdwd	0.559077	0.631579	0.815789	0.73569	0.512821	0.545455	0.925926	25	2	5	6
412	2800 ~ 3000	urea	0	9	5	svmLinear	0.583327	0.631579	0.666667	0.714286	0.363636	0.857143	0.571429	16	12	2	12
412	2800 ~ 3000	urea	0	9	5	svmLinear2	0.579299	0.631579	0.666667	0.714286	0.363636	0.857143	0.571429	16	12	2	12
532	2800 ~ 3000	none	0	5	2	svmRadialCost	0.470882	0.631579	0.805556	0.759259	0.5	0.666667	0.851852	23	4	3	6
540	2800 ~ 3000	none	2	5	2	rf	0.630077	0.631579	0.815789	0.730769	0.519856	0.5	0.961538	25	1	6	6
639	700 ~ 1800	none	0	7	5	svmLinear	0.446069	0.631579	0.815789	0.730769	0.519856	0.5	0.961538	25	1	6	6
696	2800 ~ 3000	none	2	7	10	svmRadialWeights	0.736543	0.631579	0.825	0.730769	0.536424	0.461538	1	27	0	7	6
124	2800 ~ 3000	amide	0	9	3	bagFDAGCV	0.655248	0.628571	0.682927	0.707672	0.37072	0.785714	0.62963	17	10	3	11
124	2800 ~ 3000	amide	0	9	3	svmPoly	0.681233	0.628571	0.682927	0.707672	0.37072	0.785714	0.62963	17	10	3	11
252	2800 ~ 3000	urea	2	5	1	gbm	0.545799	0.628571	0.75	0.761278	0.451299	0.785714	0.736842	28	10	3	11
252	2800 ~ 3000	urea	2	5	1	RRF	0.568451	0.628571	0.75	0.761278	0.451299	0.785714	0.736842	28	10	3	11
252	2800 ~ 3000	urea	2	5	1	treebag	0.533204	0.628571	0.75	0.761278	0.451299	0.785714	0.736842	28	10	3	11
448	2800 ~ 3000	urea	0	7	10	pda2	0.678157	0.628571	0.682927	0.707672	0.37072	0.785714	0.62963	17	10	3	11
52	2800 ~ 3000	amide	0	5	2	gbm	0.590486	0.628571	0.682927	0.707672	0.37072	0.785714	0.62963	17	10	3	11
676	2800 ~ 3000	none	0	5	10	pda2	0.623799	0.628571	0.638889	0.708333	0.338983	0.916667	0.5	12	12	1	11
76	2800 ~ 3000	amide	0	9	2	pda2	0.678915	0.628571	0.675	0.700549	0.359606	0.785714	0.615385	16	10	3	11
79	700 ~ 1800	amide	1	9	2	rpart2	0.545778	0.628571	0.682927	0.707672	0.37072	0.785714	0.62963	17	10	3	11
100	2800 ~ 3000	amide	0	5	3	sdwd	0.623635	0.625	0.714286	0.714286	0.4	0.714286	0.714286	20	8	4	10
100	2800 ~ 3000	amide	0	5	3	svmLinear2	0.688835	0.625	0.714286	0.714286	0.4	0.714286	0.714286	20	8	4	10
120	2800 ~ 3000	amide	2	7	3	mlp	0.647403	0.625	0.714286	0.714286	0.4	0.714286	0.714286	20	8	4	10
120	2800 ~ 3000	amide	2	7	3	mlpWeightDecay	0.647288	0.625	0.714286	0.714286	0.4	0.714286	0.714286	20	8	4	10
124	2800 ~ 3000	amide	0	9	3	earth	0.629011	0.625	0.707317	0.708995	0.391089	0.714286	0.703704	19	8	4	10
124	2800 ~ 3000	amide	0	9	3	gcvEarth	0.612432	0.625	0.707317	0.708995	0.391089	0.714286	0.703704	19	8	4	10
154	700 ~ 900	amide	2	5	5	RRF	0.584604	0.625	0.72093	0.719212	0.408257	0.714286	0.724138	21	8	4	10
156	2800 ~ 3000	amide	2	5	5	rf	0.66507	0.625	0.72093	0.719212	0.408257	0.714286	0.724138	21	8	4	10
244	2800 ~ 3000	urea	0	5	1	gaussprRadial	0.565188	0.625	0.7	0.703297	0.381443	0.714286	0.692308	18	8	4	10
260	2800 ~ 3000	urea	1	7	1	earth	0.681497	0.625	0.707317	0.708995	0.391089	0.714286	0.703704	19	8	4	10
280	2800 ~ 3000	urea	0	13	1	svmRadial	0.460233	0.625	0.707317	0.708995	0.391089	0.714286	0.703704	19	8	4	10
296	2800 ~ 3000	urea	1	5	2	LogitBoost	0.717164	0.625	0.714286	0.714286	0.4	0.714286	0.714286	20	8	4	10
304	2800 ~ 3000	urea	0	7	2	svmRadial	0.4838	0.625	0.707317	0.708995	0.391089	0.714286	0.703704	19	8	4	10
336	2800 ~ 3000	urea	2	13	2	RRFglobal	0.731045	0.625	0.72093	0.719212	0.408257	0.714286	0.724138	21	8	4	10
336	2800 ~ 3000	urea	2	13	2	treebag	0.700852	0.625	0.72093	0.719212	0.408257	0.714286	0.724138	21	8	4	10
372	2800 ~ 3000	urea	2	9	3	cforest	0.774206	0.625	0.72093	0.719212	0.408257	0.714286	0.724138	21	8	4	10
392	2800 ~ 3000	urea	1	5	5	svmLinear2	0.611846	0.625	0.727273	0.72381	0.415929	0.714286	0.733333	22	8	4	10
396	2800 ~ 3000	urea	2	5	5	treebag	0.685383	0.625	0.72093	0.719212	0.408257	0.714286	0.724138	21	8	4	10
412	2800 ~ 3000	urea	0	9	5	cforest	0.455133	0.625	0.714286	0.714286	0.4	0.714286	0.714286	20	8	4	10
44	2800 ~ 3000	amide	1	13	1	treebag	0.78005	0.625	0.727273	0.72381	0.415929	0.714286	0.733333	22	8	4	10
448	2800 ~ 3000	urea	0	7	10	gaussprRadial	0.523498	0.625	0.707317	0.708995	0.391089	0.714286	0.703704	19	8	4	10
496	2800 ~ 3000	none	0	7	1	bagFDA	0.5334	0.625	0.828571	0.739316	0.516129	0.555556	0.923077	24	2	4	5
512	2800 ~ 3000	none	1	9	1	rf	0.798225	0.625	0.72093	0.719212	0.408257	0.714286	0.724138	21	8	4	10
524	2800 ~ 3000	none	1	13	1	ranger	0.759027	0.625	0.72093	0.719212	0.408257	0.714286	0.724138	21	8	4	10
524	2800 ~ 3000	none	1	13	1	rf	0.758535	0.625	0.72093	0.719212	0.408257	0.714286	0.724138	21	8	4	10
524	2800 ~ 3000	none	1	13	1	RRFglobal	0.769905	0.625	0.72093	0.719212	0.408257	0.714286	0.724138	21	8	4	10
532	2800 ~ 3000	none	0	5	2	bagFDAGCV	0.459413	0.625	0.833333	0.740741	0.52	0.555556	0.925926	25	2	4	5
536	2800 ~ 3000	none	1	5	2	treebag	0.773475	0.625	0.72093	0.719212	0.408257	0.714286	0.724138	21	8	4	10
56	2800 ~ 3000	amide	1	5	2	RRF	0.786481	0.625	0.72093	0.719212	0.408257	0.714286	0.724138	21	8	4	10
564	2800 ~ 3000	none	2	9	2	mlpWeightDecay	0.718341	0.625	0.714286	0.714286	0.4	0.714286	0.714286	20	8	4	10
588	2800 ~ 3000	none	2	5	3	gaussprRadial	0.569413	0.625	0.714286	0.714286	0.4	0.714286	0.714286	20	8	4	10
600	2800 ~ 3000	none	2	7	3	mlpWeightDecay	0.640536	0.625	0.714286	0.714286	0.4	0.714286	0.714286	20	8	4	10
612	2800 ~ 3000	none	2	9	3	naive_bayes	0.638199	0.625	0.707317	0.708995	0.391089	0.714286	0.703704	19	8	4	10
632	2800 ~ 3000	none	1	5	5	svmLinear2	0.647542	0.625	0.727273	0.72381	0.415929	0.714286	0.733333	22	8	4	10
636	2800 ~ 3000	none	2	5	5	rf	0.685103	0.625	0.714286	0.714286	0.4	0.714286	0.714286	20	8	4	10
636	2800 ~ 3000	none	2	5	5	rpart2	0.619026	0.625	0.714286	0.714286	0.4	0.714286	0.714286	20	8	4	10
64	2800 ~ 3000	amide	0	7	2	rf	0.531475	0.625	0.707317	0.708995	0.391089	0.714286	0.703704	19	8	4	10
88	2800 ~ 3000	amide	0	13	2	bagFDA	0.710259	0.625	0.714286	0.714286	0.4	0.714286	0.714286	20	8	4	10
88	2800 ~ 3000	amide	0	13	2	RRF	0.550462	0.625	0.714286	0.714286	0.4	0.714286	0.714286	20	8	4	10
96	2800 ~ 3000	amide	2	13	2	mlp	0.615123	0.625	0.714286	0.714286	0.4	0.714286	0.714286	20	8	4	10
268	2800 ~ 3000	urea	0	9	1	kernelpls	0.698731	0.625	0.7	0.717949	0.389313	0.769231	0.666667	18	9	3	10
268	2800 ~ 3000	urea	0	9	1	pls	0.698731	0.625	0.7	0.717949	0.389313	0.769231	0.666667	18	9	3	10
268	2800 ~ 3000	urea	0	9	1	simpls	0.698731	0.625	0.7	0.717949	0.389313	0.769231	0.666667	18	9	3	10
268	2800 ~ 3000	urea	0	9	1	widekernelpls	0.698731	0.625	0.7	0.717949	0.389313	0.769231	0.666667	18	9	3	10
376	2800 ~ 3000	urea	0	13	3	pda2	0.729284	0.625	0.7	0.717949	0.389313	0.769231	0.666667	18	9	3	10
508	2800 ~ 3000	none	0	9	1	bagFDA	0.459108	0.625	0.833333	0.730769	0.526316	0.5	0.961538	25	1	5	5
528	2800 ~ 3000	none	2	13	1	knn	0.641759	0.625	0.692308	0.711538	0.37931	0.769231	0.653846	17	9	3	10
640	2800 ~ 3000	none	0	7	5	svmRadialCost	0.544874	0.625	0.684211	0.724359	0.380435	0.833333	0.615385	16	10	2	10
321	500 ~ 4000	urea	2	9	2	knn	0.535165	0.622222	0.595238	0.696429	0.30137	1	0.392857	11	17	0	14
64	2800 ~ 3000	amide	0	7	2	mlpWeightDecay	0.663496	0.622222	0.585366	0.685185	0.286592	1	0.37037	10	17	0	14
59	700 ~ 1800	amide	2	5	2	kernelpls	0.61793	0.62069	0.710526	0.721154	0.397695	0.75	0.692308	18	8	3	9
59	700 ~ 1800	amide	2	5	2	pls	0.61793	0.62069	0.710526	0.721154	0.397695	0.75	0.692308	18	8	3	9
59	700 ~ 1800	amide	2	5	2	simpls	0.61793	0.62069	0.710526	0.721154	0.397695	0.75	0.692308	18	8	3	9
59	700 ~ 1800	amide	2	5	2	widekernelpls	0.61793	0.62069	0.710526	0.721154	0.397695	0.75	0.692308	18	8	3	9
104	2800 ~ 3000	amide	1	5	3	bagFDAGCV	0.654409	0.62069	0.75	0.721429	0.434579	0.642857	0.8	24	6	5	9
104	2800 ~ 3000	amide	1	5	3	treebag	0.757954	0.62069	0.75	0.721429	0.434579	0.642857	0.8	24	6	5	9
116	2800 ~ 3000	amide	1	7	3	bagFDAGCV	0.65483	0.62069	0.75	0.721429	0.434579	0.642857	0.8	24	6	5	9
127	700 ~ 1800	amide	1	9	3	mlp	0.443695	0.62069	0.744186	0.729487	0.430806	0.692308	0.766667	23	7	4	9
137	500 ~ 4000	amide	1	13	3	mlpWeightDecay	0.618931	0.62069	0.717949	0.711538	0.4	0.692308	0.730769	19	7	4	9
137	500 ~ 4000	amide	1	13	3	svmLinear2	0.590803	0.62069	0.717949	0.711538	0.4	0.692308	0.730769	19	7	4	9
156	2800 ~ 3000	amide	2	5	5	RRFglobal	0.656828	0.62069	0.744186	0.71798	0.428053	0.642857	0.793103	23	6	5	9
165	500 ~ 4000	amide	2	7	5	kernelpls	0.545202	0.62069	0.725	0.706044	0.405405	0.642857	0.769231	20	6	5	9
165	500 ~ 4000	amide	2	7	5	pls	0.545202	0.62069	0.725	0.706044	0.405405	0.642857	0.769231	20	6	5	9
165	500 ~ 4000	amide	2	7	5	RRFglobal	0.559883	0.62069	0.725	0.706044	0.405405	0.642857	0.769231	20	6	5	9
165	500 ~ 4000	amide	2	7	5	simpls	0.545202	0.62069	0.725	0.706044	0.405405	0.642857	0.769231	20	6	5	9
165	500 ~ 4000	amide	2	7	5	widekernelpls	0.545202	0.62069	0.725	0.706044	0.405405	0.642857	0.769231	20	6	5	9
189	500 ~ 4000	amide	2	13	5	kernelpls	0.643768	0.62069	0.710526	0.706154	0.390671	0.692308	0.72	18	7	4	9
189	500 ~ 4000	amide	2	13	5	pls	0.643768	0.62069	0.710526	0.706154	0.390671	0.692308	0.72	18	7	4	9
189	500 ~ 4000	amide	2	13	5	simpls	0.643768	0.62069	0.710526	0.706154	0.390671	0.692308	0.72	18	7	4	9
189	500 ~ 4000	amide	2	13	5	widekernelpls	0.643768	0.62069	0.710526	0.706154	0.390671	0.692308	0.72	18	7	4	9
20	2800 ~ 3000	amide	1	7	1	svmRadialSigma	0.726566	0.62069	0.75	0.721429	0.434579	0.642857	0.8	24	6	5	9
260	2800 ~ 3000	urea	1	7	1	gcvEarth	0.578944	0.62069	0.731707	0.710317	0.413524	0.642857	0.777778	21	6	5	9
268	2800 ~ 3000	urea	0	9	1	svmLinear	0.643876	0.62069	0.725	0.716524	0.408602	0.692308	0.740741	20	7	4	9
284	2800 ~ 3000	urea	1	13	1	bagFDAGCV	0.715738	0.62069	0.744186	0.71798	0.428053	0.642857	0.793103	23	6	5	9
284	2800 ~ 3000	urea	1	13	1	cforest	0.825082	0.62069	0.744186	0.71798	0.428053	0.642857	0.793103	23	6	5	9
284	2800 ~ 3000	urea	1	13	1	ctree	0.778257	0.62069	0.744186	0.71798	0.428053	0.642857	0.793103	23	6	5	9
308	2800 ~ 3000	urea	1	7	2	cforest	0.744068	0.62069	0.738095	0.714286	0.421053	0.642857	0.785714	22	6	5	9
317	500 ~ 4000	urea	1	9	2	svmLinear2	0.617933	0.62069	0.731707	0.710317	0.413524	0.642857	0.777778	21	6	5	9
32	2800 ~ 3000	amide	1	9	1	svmRadialWeights	0.711315	0.62069	0.75	0.721429	0.434579	0.642857	0.8	24	6	5	9
324	2800 ~ 3000	urea	2	9	2	gcvEarth	0.606231	0.62069	0.738095	0.714286	0.421053	0.642857	0.785714	22	6	5	9
344	2800 ~ 3000	urea	1	5	3	bagFDAGCV	0.683311	0.62069	0.744186	0.71798	0.428053	0.642857	0.793103	23	6	5	9
356	2800 ~ 3000	urea	1	7	3	svmLinear	0.588595	0.62069	0.75	0.721429	0.434579	0.642857	0.8	24	6	5	9
360	2800 ~ 3000	urea	2	7	3	svmRadial	0.630976	0.62069	0.738095	0.714286	0.421053	0.642857	0.785714	22	6	5	9
392	2800 ~ 3000	urea	1	5	5	bagFDAGCV	0.629818	0.62069	0.75	0.721429	0.434579	0.642857	0.8	24	6	5	9
412	2800 ~ 3000	urea	0	9	5	bagFDAGCV	0.651712	0.62069	0.738095	0.714286	0.421053	0.642857	0.785714	22	6	5	9
444	2800 ~ 3000	urea	2	5	10	bagFDA	0.694156	0.62069	0.710526	0.706154	0.390671	0.692308	0.72	18	7	4	9
444	2800 ~ 3000	urea	2	5	10	gcvEarth	0.546143	0.62069	0.710526	0.706154	0.390671	0.692308	0.72	18	7	4	9
448	2800 ~ 3000	urea	0	7	10	bagFDAGCV	0.609853	0.62069	0.731707	0.710317	0.413524	0.642857	0.777778	21	6	5	9
460	2800 ~ 3000	urea	0	9	10	ranger	0.621265	0.62069	0.717949	0.711538	0.4	0.692308	0.730769	19	7	4	9
460	2800 ~ 3000	urea	0	9	10	rf	0.608935	0.62069	0.717949	0.711538	0.4	0.692308	0.730769	19	7	4	9
468	2800 ~ 3000	urea	2	9	10	bagFDA	0.640663	0.62069	0.744186	0.729487	0.430806	0.692308	0.766667	23	7	4	9
488	2800 ~ 3000	none	1	5	1	rf	0.753146	0.62069	0.75	0.721429	0.434579	0.642857	0.8	24	6	5	9
488	2800 ~ 3000	none	1	5	1	svmRadial	0.726356	0.62069	0.75	0.721429	0.434579	0.642857	0.8	24	6	5	9
488	2800 ~ 3000	none	1	5	1	svmRadialSigma	0.736889	0.62069	0.75	0.721429	0.434579	0.642857	0.8	24	6	5	9
499	700 ~ 1800	none	1	7	1	mlpWeightDecay	0.533953	0.62069	0.738095	0.714286	0.421053	0.642857	0.785714	22	6	5	9
500	2800 ~ 3000	none	1	7	1	svmRadialWeights	0.760624	0.62069	0.738095	0.714286	0.421053	0.642857	0.785714	22	6	5	9
511	700 ~ 1800	none	1	9	1	mlpWeightDecay	0.560715	0.62069	0.744186	0.71798	0.428053	0.642857	0.793103	23	6	5	9
512	2800 ~ 3000	none	1	9	1	rbfDDA	0.637813	0.62069	0.744186	0.71798	0.428053	0.642857	0.793103	23	6	5	9
512	2800 ~ 3000	none	1	9	1	svmRadialCost	0.75477	0.62069	0.744186	0.71798	0.428053	0.642857	0.793103	23	6	5	9
524	2800 ~ 3000	none	1	13	1	rbfDDA	0.583226	0.62069	0.744186	0.71798	0.428053	0.642857	0.793103	23	6	5	9
536	2800 ~ 3000	none	1	5	2	bagFDAGCV	0.751648	0.62069	0.744186	0.71798	0.428053	0.642857	0.793103	23	6	5	9
536	2800 ~ 3000	none	1	5	2	rf	0.789965	0.62069	0.744186	0.71798	0.428053	0.642857	0.793103	23	6	5	9
536	2800 ~ 3000	none	1	5	2	svmRadial	0.732961	0.62069	0.744186	0.71798	0.428053	0.642857	0.793103	23	6	5	9
536	2800 ~ 3000	none	1	5	2	svmRadialCost	0.724306	0.62069	0.744186	0.71798	0.428053	0.642857	0.793103	23	6	5	9
536	2800 ~ 3000	none	1	5	2	svmRadialSigma	0.744936	0.62069	0.744186	0.71798	0.428053	0.642857	0.793103	23	6	5	9
552	2800 ~ 3000	none	2	7	2	svmLinear2	0.61593	0.62069	0.738095	0.714286	0.421053	0.642857	0.785714	22	6	5	9
552	2800 ~ 3000	none	2	7	2	svmRadial	0.572746	0.62069	0.738095	0.714286	0.421053	0.642857	0.785714	22	6	5	9
56	2800 ~ 3000	amide	1	5	2	rf	0.776912	0.62069	0.744186	0.71798	0.428053	0.642857	0.793103	23	6	5	9
564	2800 ~ 3000	none	2	9	2	svmRadialCost	0.595661	0.62069	0.738095	0.714286	0.421053	0.642857	0.785714	22	6	5	9
584	2800 ~ 3000	none	1	5	3	bagFDAGCV	0.628539	0.62069	0.744186	0.71798	0.428053	0.642857	0.793103	23	6	5	9
584	2800 ~ 3000	none	1	5	3	gcvEarth	0.606081	0.62069	0.744186	0.71798	0.428053	0.642857	0.793103	23	6	5	9
588	2800 ~ 3000	none	2	5	3	gbm	0.678003	0.62069	0.738095	0.714286	0.421053	0.642857	0.785714	22	6	5	9
588	2800 ~ 3000	none	2	5	3	svmRadialSigma	0.57548	0.62069	0.738095	0.714286	0.421053	0.642857	0.785714	22	6	5	9
596	2800 ~ 3000	none	1	7	3	svmLinear	0.641316	0.62069	0.75	0.721429	0.434579	0.642857	0.8	24	6	5	9
632	2800 ~ 3000	none	1	5	5	bagFDAGCV	0.62494	0.62069	0.75	0.721429	0.434579	0.642857	0.8	24	6	5	9
648	2800 ~ 3000	none	2	7	5	ranger	0.729844	0.62069	0.731707	0.710317	0.413524	0.642857	0.777778	21	6	5	9
656	2800 ~ 3000	none	1	9	5	svmLinear2	0.732556	0.62069	0.717949	0.711538	0.4	0.692308	0.730769	19	7	4	9
693	500 ~ 4000	none	2	7	10	mlpWeightDecay	0.733985	0.62069	0.725	0.716524	0.408602	0.692308	0.740741	20	7	4	9
696	2800 ~ 3000	none	2	7	10	sdwd	0.771817	0.62069	0.725	0.716524	0.408602	0.692308	0.740741	20	7	4	9
713	500 ~ 4000	none	1	13	10	bagFDAGCV	0.4656	0.62069	0.738095	0.725464	0.42394	0.692308	0.758621	22	7	4	9
96	2800 ~ 3000	amide	2	13	2	gaussprRadial	0.686005	0.62069	0.738095	0.714286	0.421053	0.642857	0.785714	22	6	5	9
428	2800 ~ 3000	urea	1	13	5	pda2	0.726263	0.62069	0.731707	0.759091	0.431274	0.818182	0.7	21	9	2	9
452	2800 ~ 3000	urea	1	7	10	gaussprRadial	0.572961	0.62069	0.731707	0.759091	0.431274	0.818182	0.7	21	9	2	9
452	2800 ~ 3000	urea	1	7	10	svmPoly	0.645687	0.62069	0.731707	0.759091	0.431274	0.818182	0.7	21	9	2	9
452	2800 ~ 3000	urea	1	7	10	svmRadialSigma	0.620642	0.62069	0.731707	0.759091	0.431274	0.818182	0.7	21	9	2	9
480	2800 ~ 3000	urea	2	13	10	rpart	0.48994	0.62069	0.717949	0.748377	0.416327	0.818182	0.678571	19	9	2	9
604	2800 ~ 3000	none	0	9	3	rbfDDA	0.463038	0.62069	0.702703	0.736014	0.398818	0.818182	0.653846	17	9	2	9
668	2800 ~ 3000	none	1	13	5	gaussprRadial	0.714114	0.62069	0.717949	0.748377	0.416327	0.818182	0.678571	19	9	2	9
692	2800 ~ 3000	none	1	7	10	svmRadialSigma	0.603675	0.62069	0.725	0.753918	0.424084	0.818182	0.689655	20	9	2	9
112	2800 ~ 3000	amide	0	7	3	cforest	0.459935	0.619048	0.609756	0.686508	0.30064	0.928571	0.444444	12	15	1	13
40	2800 ~ 3000	amide	0	13	1	mlp	0.682286	0.619048	0.619048	0.696429	0.314286	0.928571	0.464286	13	15	1	13
169	500 ~ 4000	amide	0	9	5	svmLinear	0.5234	0.615385	0.615385	0.692308	0.307692	0.923077	0.461538	12	14	1	12
373	500 ~ 4000	urea	0	13	3	svmLinear	0.582853	0.615385	0.625	0.702279	0.321267	0.923077	0.481481	13	14	1	12
468	2800 ~ 3000	urea	2	9	10	ctree	0.553208	0.615385	0.651163	0.728205	0.355644	0.923077	0.533333	16	14	1	12
108	2800 ~ 3000	amide	2	5	3	bagFDAGCV	0.620066	0.615385	0.74359	0.711538	0.423077	0.615385	0.807692	21	5	5	8
128	2800 ~ 3000	amide	1	9	3	ctree	0.607944	0.615385	0.767442	0.724359	0.448718	0.615385	0.833333	25	5	5	8
173	500 ~ 4000	amide	1	9	5	svmLinear	0.612527	0.615385	0.74359	0.711538	0.423077	0.615385	0.807692	21	5	5	8
192	2800 ~ 3000	amide	2	13	5	sdwd	0.728258	0.615385	0.736842	0.707692	0.415385	0.615385	0.8	20	5	5	8
192	2800 ~ 3000	amide	2	13	5	svmPoly	0.737816	0.615385	0.736842	0.707692	0.415385	0.615385	0.8	20	5	5	8
192	2800 ~ 3000	amide	2	13	5	svmRadialSigma	0.719122	0.615385	0.736842	0.707692	0.415385	0.615385	0.8	20	5	5	8
197	500 ~ 4000	amide	1	5	10	kernelpls	0.618397	0.615385	0.761905	0.721485	0.442971	0.615385	0.827586	24	5	5	8
197	500 ~ 4000	amide	1	5	10	pls	0.618397	0.615385	0.761905	0.721485	0.442971	0.615385	0.827586	24	5	5	8
197	500 ~ 4000	amide	1	5	10	simpls	0.618397	0.615385	0.761905	0.721485	0.442971	0.615385	0.827586	24	5	5	8
197	500 ~ 4000	amide	1	5	10	widekernelpls	0.618397	0.615385	0.761905	0.721485	0.442971	0.615385	0.827586	24	5	5	8
201	500 ~ 4000	amide	2	5	10	gaussprRadial	0.558358	0.615385	0.736842	0.707692	0.415385	0.615385	0.8	20	5	5	8
204	2800 ~ 3000	amide	2	5	10	kernelpls	0.758507	0.615385	0.736842	0.707692	0.415385	0.615385	0.8	20	5	5	8
204	2800 ~ 3000	amide	2	5	10	pls	0.758507	0.615385	0.736842	0.707692	0.415385	0.615385	0.8	20	5	5	8
204	2800 ~ 3000	amide	2	5	10	simpls	0.758507	0.615385	0.736842	0.707692	0.415385	0.615385	0.8	20	5	5	8
204	2800 ~ 3000	amide	2	5	10	svmPoly	0.762348	0.615385	0.736842	0.707692	0.415385	0.615385	0.8	20	5	5	8
204	2800 ~ 3000	amide	2	5	10	widekernelpls	0.758507	0.615385	0.736842	0.707692	0.415385	0.615385	0.8	20	5	5	8
213	500 ~ 4000	amide	2	7	10	LogitBoost	0.621815	0.615385	0.75	0.7151	0.430199	0.615385	0.814815	22	5	5	8
213	500 ~ 4000	amide	2	7	10	svmLinear	0.568778	0.615385	0.75	0.7151	0.430199	0.615385	0.814815	22	5	5	8
225	500 ~ 4000	amide	2	9	10	mlp	0.72143	0.615385	0.756098	0.718407	0.436813	0.615385	0.821429	23	5	5	8
228	2800 ~ 3000	amide	2	9	10	naive_bayes	0.577361	0.615385	0.756098	0.718407	0.436813	0.615385	0.821429	23	5	5	8
365	500 ~ 4000	urea	1	9	3	kernelpls	0.62392	0.615385	0.767442	0.724359	0.448718	0.615385	0.833333	25	5	5	8
365	500 ~ 4000	urea	1	9	3	pls	0.62392	0.615385	0.767442	0.724359	0.448718	0.615385	0.833333	25	5	5	8
365	500 ~ 4000	urea	1	9	3	simpls	0.62392	0.615385	0.767442	0.724359	0.448718	0.615385	0.833333	25	5	5	8
365	500 ~ 4000	urea	1	9	3	widekernelpls	0.62392	0.615385	0.767442	0.724359	0.448718	0.615385	0.833333	25	5	5	8
404	2800 ~ 3000	urea	1	7	5	gbm	0.714997	0.615385	0.74359	0.711538	0.423077	0.615385	0.807692	21	5	5	8
441	500 ~ 4000	urea	2	5	10	gbm	0.679892	0.615385	0.736842	0.707692	0.415385	0.615385	0.8	20	5	5	8
453	500 ~ 4000	urea	2	7	10	svmLinear	0.62501	0.615385	0.74359	0.711538	0.423077	0.615385	0.807692	21	5	5	8
456	2800 ~ 3000	urea	2	7	10	ranger	0.639328	0.615385	0.74359	0.711538	0.423077	0.615385	0.807692	21	5	5	8
456	2800 ~ 3000	urea	2	7	10	sdwd	0.691447	0.615385	0.74359	0.711538	0.423077	0.615385	0.807692	21	5	5	8
456	2800 ~ 3000	urea	2	7	10	svmRadialSigma	0.671487	0.615385	0.74359	0.711538	0.423077	0.615385	0.807692	21	5	5	8
467	700 ~ 1800	urea	2	9	10	bagFDA	0.64722	0.615385	0.767442	0.724359	0.448718	0.615385	0.833333	25	5	5	8
507	700 ~ 1800	none	0	9	1	RRFglobal	0.524727	0.615385	0.722222	0.746154	0.415584	0.8	0.692308	18	8	2	8
520	2800 ~ 3000	none	0	13	1	pda2	0.602655	0.615385	0.722222	0.746154	0.415584	0.8	0.692308	18	8	2	8
520	2800 ~ 3000	none	0	13	1	svmPoly	0.556538	0.615385	0.722222	0.746154	0.415584	0.8	0.692308	18	8	2	8
528	2800 ~ 3000	none	2	13	1	gbm	0.740881	0.615385	0.74359	0.711538	0.423077	0.615385	0.807692	21	5	5	8
623	700 ~ 1800	none	2	13	3	LogitBoost	0.401875	0.615385	0.75	0.7151	0.430199	0.615385	0.814815	22	5	5	8
624	2800 ~ 3000	none	2	13	3	cforest	0.802044	0.615385	0.75	0.7151	0.430199	0.615385	0.814815	22	5	5	8
624	2800 ~ 3000	none	2	13	3	gbm	0.669065	0.615385	0.75	0.7151	0.430199	0.615385	0.814815	22	5	5	8
653	500 ~ 4000	none	1	9	5	svmLinear	0.691418	0.615385	0.74359	0.711538	0.423077	0.615385	0.807692	21	5	5	8
657	500 ~ 4000	none	2	9	5	gbm	0.748807	0.615385	0.75	0.7151	0.430199	0.615385	0.814815	22	5	5	8
672	2800 ~ 3000	none	2	13	5	earth	0.694213	0.615385	0.756098	0.718407	0.436813	0.615385	0.821429	23	5	5	8
672	2800 ~ 3000	none	2	13	5	gbm	0.704454	0.615385	0.756098	0.718407	0.436813	0.615385	0.821429	23	5	5	8
672	2800 ~ 3000	none	2	13	5	gcvEarth	0.564202	0.615385	0.756098	0.718407	0.436813	0.615385	0.821429	23	5	5	8
681	500 ~ 4000	none	2	5	10	svmLinear	0.609907	0.615385	0.75	0.7151	0.430199	0.615385	0.814815	22	5	5	8
684	2800 ~ 3000	none	2	5	10	sdwd	0.774552	0.615385	0.75	0.7151	0.430199	0.615385	0.814815	22	5	5	8
684	2800 ~ 3000	none	2	5	10	svmRadialSigma	0.777701	0.615385	0.75	0.7151	0.430199	0.615385	0.814815	22	5	5	8
696	2800 ~ 3000	none	2	7	10	cforest	0.74204	0.615385	0.75	0.7151	0.430199	0.615385	0.814815	22	5	5	8
696	2800 ~ 3000	none	2	7	10	mlp	0.66279	0.615385	0.75	0.7151	0.430199	0.615385	0.814815	22	5	5	8
696	2800 ~ 3000	none	2	7	10	svmLinear	0.669911	0.615385	0.75	0.7151	0.430199	0.615385	0.814815	22	5	5	8
713	500 ~ 4000	none	1	13	10	mlp	0.566129	0.615385	0.761905	0.721485	0.442971	0.615385	0.827586	24	5	5	8
100	2800 ~ 3000	amide	0	5	3	gbm	0.558325	0.615385	0.642857	0.696429	0.328358	0.857143	0.535714	15	13	2	12
104	2800 ~ 3000	amide	1	5	3	naive_bayes	0.704695	0.615385	0.772727	0.719048	0.455446	0.571429	0.866667	26	4	6	8
113	500 ~ 4000	amide	1	7	3	mlp	0.550162	0.615385	0.772727	0.719048	0.455446	0.571429	0.866667	26	4	6	8
121	500 ~ 4000	amide	0	9	3	svmLinear2	0.547464	0.615385	0.634146	0.687831	0.315907	0.857143	0.518519	14	13	2	12
132	2800 ~ 3000	amide	2	9	3	RRF	0.722523	0.615385	0.761905	0.714286	0.444444	0.571429	0.857143	24	4	6	8
149	500 ~ 4000	amide	1	5	5	kernelpls	0.550023	0.615385	0.772727	0.719048	0.455446	0.571429	0.866667	26	4	6	8
149	500 ~ 4000	amide	1	5	5	pls	0.550023	0.615385	0.772727	0.719048	0.455446	0.571429	0.866667	26	4	6	8
149	500 ~ 4000	amide	1	5	5	widekernelpls	0.550023	0.615385	0.772727	0.719048	0.455446	0.571429	0.866667	26	4	6	8
168	2800 ~ 3000	amide	2	7	5	naive_bayes	0.762592	0.615385	0.75	0.708791	0.431818	0.571429	0.846154	22	4	6	8
168	2800 ~ 3000	amide	2	7	5	RRF	0.731584	0.615385	0.75	0.708791	0.431818	0.571429	0.846154	22	4	6	8
20	2800 ~ 3000	amide	1	7	1	cforest	0.744238	0.615385	0.772727	0.719048	0.455446	0.571429	0.866667	26	4	6	8
20	2800 ~ 3000	amide	1	7	1	rf	0.772876	0.615385	0.772727	0.719048	0.455446	0.571429	0.866667	26	4	6	8
233	500 ~ 4000	amide	1	13	10	mlp	0.5614	0.615385	0.75	0.72619	0.431818	0.666667	0.785714	22	6	4	8
235	700 ~ 1800	amide	1	13	10	gcvEarth	0.412755	0.615385	0.75	0.72619	0.431818	0.666667	0.785714	22	6	4	8
244	2800 ~ 3000	urea	0	5	1	svmLinear	0.654663	0.615385	0.75	0.708791	0.431818	0.571429	0.846154	22	4	6	8
248	2800 ~ 3000	urea	1	5	1	earth	0.589614	0.615385	0.75	0.708791	0.431818	0.571429	0.846154	22	4	6	8
248	2800 ~ 3000	urea	1	5	1	svmRadialCost	0.708902	0.615385	0.75	0.708791	0.431818	0.571429	0.846154	22	4	6	8
248	2800 ~ 3000	urea	1	5	1	svmRadialSigma	0.708372	0.615385	0.75	0.708791	0.431818	0.571429	0.846154	22	4	6	8
260	2800 ~ 3000	urea	1	7	1	svmRadial	0.739115	0.615385	0.756098	0.71164	0.438356	0.571429	0.851852	23	4	6	8
260	2800 ~ 3000	urea	1	7	1	svmRadialCost	0.739577	0.615385	0.756098	0.71164	0.438356	0.571429	0.851852	23	4	6	8
272	2800 ~ 3000	urea	1	9	1	svmLinear2	0.575224	0.615385	0.767442	0.716749	0.450128	0.571429	0.862069	25	4	6	8
284	2800 ~ 3000	urea	1	13	1	svmLinear	0.613481	0.615385	0.767442	0.716749	0.450128	0.571429	0.862069	25	4	6	8
284	2800 ~ 3000	urea	1	13	1	svmRadialCost	0.659717	0.615385	0.767442	0.716749	0.450128	0.571429	0.862069	25	4	6	8
288	2800 ~ 3000	urea	2	13	1	LogitBoost	0.60148	0.615385	0.736842	0.717949	0.417178	0.666667	0.769231	20	6	4	8
296	2800 ~ 3000	urea	1	5	2	svmLinear2	0.621796	0.615385	0.761905	0.714286	0.444444	0.571429	0.857143	24	4	6	8
296	2800 ~ 3000	urea	1	5	2	svmRadialCost	0.669473	0.615385	0.761905	0.714286	0.444444	0.571429	0.857143	24	4	6	8
312	2800 ~ 3000	urea	2	7	2	mlp	0.658105	0.615385	0.722222	0.708333	0.4	0.666667	0.75	18	6	4	8
32	2800 ~ 3000	amide	1	9	1	bagFDAGCV	0.68902	0.615385	0.772727	0.719048	0.455446	0.571429	0.866667	26	4	6	8
32	2800 ~ 3000	amide	1	9	1	svmLinear	0.657961	0.615385	0.772727	0.719048	0.455446	0.571429	0.866667	26	4	6	8
324	2800 ~ 3000	urea	2	9	2	svmLinear	0.640061	0.615385	0.761905	0.714286	0.444444	0.571429	0.857143	24	4	6	8
344	2800 ~ 3000	urea	1	5	3	rbfDDA	0.600998	0.615385	0.767442	0.716749	0.450128	0.571429	0.862069	25	4	6	8
344	2800 ~ 3000	urea	1	5	3	rpart2	0.734744	0.615385	0.767442	0.716749	0.450128	0.571429	0.862069	25	4	6	8
348	2800 ~ 3000	urea	2	5	3	gaussprRadial	0.558289	0.615385	0.736842	0.717949	0.417178	0.666667	0.769231	20	6	4	8
348	2800 ~ 3000	urea	2	5	3	kernelpls	0.590873	0.615385	0.736842	0.717949	0.417178	0.666667	0.769231	20	6	4	8
348	2800 ~ 3000	urea	2	5	3	pls	0.590873	0.615385	0.736842	0.717949	0.417178	0.666667	0.769231	20	6	4	8
348	2800 ~ 3000	urea	2	5	3	ranger	0.661203	0.615385	0.736842	0.717949	0.417178	0.666667	0.769231	20	6	4	8
348	2800 ~ 3000	urea	2	5	3	simpls	0.590873	0.615385	0.736842	0.717949	0.417178	0.666667	0.769231	20	6	4	8
348	2800 ~ 3000	urea	2	5	3	widekernelpls	0.590873	0.615385	0.736842	0.717949	0.417178	0.666667	0.769231	20	6	4	8
412	2800 ~ 3000	urea	0	9	5	kernelpls	0.657709	0.615385	0.642857	0.696429	0.328358	0.857143	0.535714	15	13	2	12
412	2800 ~ 3000	urea	0	9	5	knn	0.545131	0.615385	0.642857	0.696429	0.328358	0.857143	0.535714	15	13	2	12
412	2800 ~ 3000	urea	0	9	5	pls	0.657709	0.615385	0.642857	0.696429	0.328358	0.857143	0.535714	15	13	2	12
412	2800 ~ 3000	urea	0	9	5	simpls	0.657709	0.615385	0.642857	0.696429	0.328358	0.857143	0.535714	15	13	2	12
412	2800 ~ 3000	urea	0	9	5	widekernelpls	0.657709	0.615385	0.642857	0.696429	0.328358	0.857143	0.535714	15	13	2	12
417	500 ~ 4000	urea	2	9	5	cforest	0.68989	0.615385	0.75	0.708791	0.431818	0.571429	0.846154	22	4	6	8
417	500 ~ 4000	urea	2	9	5	mlp	0.614099	0.615385	0.75	0.708791	0.431818	0.571429	0.846154	22	4	6	8
417	500 ~ 4000	urea	2	9	5	svmLinear	0.616229	0.615385	0.75	0.708791	0.431818	0.571429	0.846154	22	4	6	8
422	700 ~ 900	urea	0	13	5	mlp	0.418804	0.615385	0.651163	0.758065	0.373178	1	0.516129	16	15	0	12
422	700 ~ 900	urea	0	13	5	svmRadialSigma	0.460572	0.615385	0.767442	0.736559	0.450128	0.666667	0.806452	25	6	4	8
44	2800 ~ 3000	amide	1	13	1	gcvEarth	0.608621	0.615385	0.772727	0.719048	0.455446	0.571429	0.866667	26	4	6	8
44	2800 ~ 3000	amide	1	13	1	svmLinear	0.614882	0.615385	0.772727	0.719048	0.455446	0.571429	0.866667	26	4	6	8
447	700 ~ 1800	urea	0	7	10	knn	0.511386	0.615385	0.634146	0.687831	0.315907	0.857143	0.518519	14	13	2	12
452	2800 ~ 3000	urea	1	7	10	treebag	0.613691	0.615385	0.756098	0.74697	0.442935	0.727273	0.766667	23	7	3	8
469	500 ~ 4000	urea	0	13	10	svmLinear	0.513988	0.615385	0.756098	0.71164	0.438356	0.571429	0.851852	23	4	6	8
48	2800 ~ 3000	amide	2	13	1	RRFglobal	0.686701	0.615385	0.736842	0.717949	0.417178	0.666667	0.769231	20	6	4	8
480	2800 ~ 3000	urea	2	13	10	cforest	0.523049	0.615385	0.74359	0.738636	0.429825	0.727273	0.75	21	7	3	8
487	700 ~ 1800	none	1	5	1	bagFDAGCV	0.435589	0.615385	0.772727	0.719048	0.455446	0.571429	0.866667	26	4	6	8
488	2800 ~ 3000	none	1	5	1	ranger	0.746959	0.615385	0.772727	0.719048	0.455446	0.571429	0.866667	26	4	6	8
512	2800 ~ 3000	none	1	9	1	svmLinear2	0.624969	0.615385	0.767442	0.716749	0.450128	0.571429	0.862069	25	4	6	8
524	2800 ~ 3000	none	1	13	1	naive_bayes	0.637147	0.615385	0.767442	0.716749	0.450128	0.571429	0.862069	25	4	6	8
536	2800 ~ 3000	none	1	5	2	mlpWeightDecay	0.63921	0.615385	0.767442	0.716749	0.450128	0.571429	0.862069	25	4	6	8
536	2800 ~ 3000	none	1	5	2	naive_bayes	0.764761	0.615385	0.767442	0.716749	0.450128	0.571429	0.862069	25	4	6	8
56	2800 ~ 3000	amide	1	5	2	svmLinear	0.607525	0.615385	0.767442	0.716749	0.450128	0.571429	0.862069	25	4	6	8
568	2800 ~ 3000	none	0	13	2	svmLinear	0.624476	0.615385	0.72973	0.729021	0.414557	0.727273	0.730769	19	7	3	8
612	2800 ~ 3000	none	2	9	3	svmLinear	0.615592	0.615385	0.756098	0.71164	0.438356	0.571429	0.851852	23	4	6	8
612	2800 ~ 3000	none	2	9	3	svmRadialWeights	0.60343	0.615385	0.756098	0.71164	0.438356	0.571429	0.851852	23	4	6	8
616	2800 ~ 3000	none	0	13	3	earth	0.537542	0.615385	0.736842	0.717949	0.417178	0.666667	0.769231	20	6	4	8
616	2800 ~ 3000	none	0	13	3	gcvEarth	0.502264	0.615385	0.736842	0.717949	0.417178	0.666667	0.769231	20	6	4	8
640	2800 ~ 3000	none	0	7	5	bagFDAGCV	0.517498	0.615385	0.736842	0.717949	0.417178	0.666667	0.769231	20	6	4	8
640	2800 ~ 3000	none	0	7	5	RRF	0.541757	0.615385	0.736842	0.717949	0.417178	0.666667	0.769231	20	6	4	8
668	2800 ~ 3000	none	1	13	5	svmLinear	0.672423	0.615385	0.74359	0.738636	0.429825	0.727273	0.75	21	7	3	8
73	500 ~ 4000	amide	0	9	2	svmLinear2	0.547048	0.615385	0.625	0.678571	0.302326	0.857143	0.5	13	13	2	12
8	2800 ~ 3000	amide	1	5	1	RRF	0.686775	0.615385	0.75	0.708791	0.431818	0.571429	0.846154	22	4	6	8
8	2800 ~ 3000	amide	1	5	1	RRFglobal	0.709126	0.615385	0.75	0.708791	0.431818	0.571429	0.846154	22	4	6	8
85	500 ~ 4000	amide	0	13	2	svmLinear2	0.59048	0.615385	0.642857	0.696429	0.328358	0.857143	0.535714	15	13	2	12
88	2800 ~ 3000	amide	0	13	2	cforest	0.534524	0.615385	0.642857	0.696429	0.328358	0.857143	0.535714	15	13	2	12
94	700 ~ 900	amide	2	13	2	earth	0.653088	0.615385	0.642857	0.696429	0.328358	0.857143	0.535714	15	13	2	12
95	700 ~ 1800	amide	2	13	2	rpart2	0.483606	0.615385	0.761905	0.714286	0.444444	0.571429	0.857143	24	4	6	8
96	2800 ~ 3000	amide	2	13	2	svmRadialCost	0.690687	0.615385	0.761905	0.714286	0.444444	0.571429	0.857143	24	4	6	8
100	2800 ~ 3000	amide	0	5	3	svmLinear	0.665385	0.611111	0.666667	0.696429	0.34375	0.785714	0.607143	17	11	3	11
121	500 ~ 4000	amide	0	9	3	svmLinear	0.540936	0.611111	0.658537	0.689153	0.332558	0.785714	0.592593	16	11	3	11
127	700 ~ 1800	amide	1	9	3	LogitBoost	0.498757	0.611111	0.674419	0.723077	0.366316	0.846154	0.6	18	12	2	11
152	2800 ~ 3000	amide	1	5	5	rpart2	0.624705	0.611111	0.681818	0.709524	0.363636	0.785714	0.633333	19	11	3	11
252	2800 ~ 3000	urea	2	5	1	gaussprRadial	0.593635	0.611111	0.730769	0.74812	0.420382	0.785714	0.710526	27	11	3	11
252	2800 ~ 3000	urea	2	5	1	pda2	0.575566	0.611111	0.730769	0.74812	0.420382	0.785714	0.710526	27	11	3	11
349	500 ~ 4000	urea	0	7	3	svmLinear	0.583353	0.611111	0.65	0.700855	0.334917	0.846154	0.555556	15	12	2	11
392	2800 ~ 3000	urea	1	5	5	mlp	0.635765	0.611111	0.681818	0.709524	0.363636	0.785714	0.633333	19	11	3	11
412	2800 ~ 3000	urea	0	9	5	gaussprRadial	0.49625	0.611111	0.666667	0.696429	0.34375	0.785714	0.607143	17	11	3	11
412	2800 ~ 3000	urea	0	9	5	naive_bayes	0.453484	0.611111	0.666667	0.696429	0.34375	0.785714	0.607143	17	11	3	11
448	2800 ~ 3000	urea	0	7	10	gcvEarth	0.600103	0.611111	0.658537	0.689153	0.332558	0.785714	0.592593	16	11	3	11
460	2800 ~ 3000	urea	0	9	10	pda2	0.682075	0.611111	0.641026	0.692308	0.322581	0.846154	0.538462	14	12	2	11
471	700 ~ 1800	urea	0	13	10	pda2	0.576982	0.611111	0.658537	0.689153	0.332558	0.785714	0.592593	16	11	3	11
503	700 ~ 1800	none	2	7	1	kernelpls	0.60517	0.611111	0.666667	0.696429	0.34375	0.785714	0.607143	17	11	3	11
503	700 ~ 1800	none	2	7	1	pls	0.60517	0.611111	0.666667	0.696429	0.34375	0.785714	0.607143	17	11	3	11
503	700 ~ 1800	none	2	7	1	simpls	0.60517	0.611111	0.666667	0.696429	0.34375	0.785714	0.607143	17	11	3	11
503	700 ~ 1800	none	2	7	1	widekernelpls	0.60517	0.611111	0.666667	0.696429	0.34375	0.785714	0.607143	17	11	3	11
52	2800 ~ 3000	amide	0	5	2	LogitBoost	0.55257	0.611111	0.658537	0.689153	0.332558	0.785714	0.592593	16	11	3	11
52	2800 ~ 3000	amide	0	5	2	pda2	0.63544	0.611111	0.658537	0.689153	0.332558	0.785714	0.592593	16	11	3	11
574	700 ~ 900	none	2	13	2	LogitBoost	0.572274	0.611111	0.658537	0.689153	0.332558	0.785714	0.592593	16	11	3	11
632	2800 ~ 3000	none	1	5	5	mlp	0.649182	0.611111	0.681818	0.709524	0.363636	0.785714	0.633333	19	11	3	11
632	2800 ~ 3000	none	1	5	5	RRF	0.70396	0.611111	0.681818	0.709524	0.363636	0.785714	0.633333	19	11	3	11
64	2800 ~ 3000	amide	0	7	2	pda2	0.675429	0.611111	0.658537	0.689153	0.332558	0.785714	0.592593	16	11	3	11
236	2800 ~ 3000	amide	1	13	10	rpart	0.50038	0.611111	0.65	0.72619	0.351852	0.916667	0.535714	15	13	1	11
422	700 ~ 900	urea	0	13	5	svmPoly	0.479576	0.611111	0.674419	0.748656	0.380658	0.916667	0.580645	18	13	1	11
652	2800 ~ 3000	none	0	9	5	pda2	0.64959	0.611111	0.631579	0.708333	0.328283	0.916667	0.5	13	13	1	11
117	500 ~ 4000	amide	2	7	3	knn	0.588979	0.608696	0.571429	0.678571	0.27027	1	0.357143	10	18	0	14
148	2800 ~ 3000	amide	0	5	5	sdwd	0.514223	0.608696	0.780488	0.712963	0.465991	0.5	0.925926	25	2	7	7
161	500 ~ 4000	amide	1	7	5	gbm	0.668881	0.608696	0.790698	0.715517	0.474898	0.5	0.931034	27	2	7	7
168	2800 ~ 3000	amide	2	7	5	ranger	0.741105	0.608696	0.775	0.711538	0.461078	0.5	0.923077	24	2	7	7
168	2800 ~ 3000	amide	2	7	5	rbfDDA	0.670684	0.608696	0.775	0.711538	0.461078	0.5	0.923077	24	2	7	7
168	2800 ~ 3000	amide	2	7	5	RRFglobal	0.722266	0.608696	0.775	0.711538	0.461078	0.5	0.923077	24	2	7	7
168	2800 ~ 3000	amide	2	7	5	svmRadial	0.729325	0.608696	0.775	0.711538	0.461078	0.5	0.923077	24	2	7	7
20	2800 ~ 3000	amide	1	7	1	svmLinear	0.715485	0.608696	0.795455	0.716667	0.478947	0.5	0.933333	28	2	7	7
248	2800 ~ 3000	urea	1	5	1	gcvEarth	0.584639	0.608696	0.775	0.711538	0.461078	0.5	0.923077	24	2	7	7
256	2800 ~ 3000	urea	0	7	1	naive_bayes	0.631716	0.608696	0.785714	0.714286	0.470588	0.5	0.928571	26	2	7	7
260	2800 ~ 3000	urea	1	7	1	svmLinear	0.70334	0.608696	0.780488	0.712963	0.465991	0.5	0.925926	25	2	7	7
260	2800 ~ 3000	urea	1	7	1	svmLinear2	0.703731	0.608696	0.780488	0.712963	0.465991	0.5	0.925926	25	2	7	7
284	2800 ~ 3000	urea	1	13	1	naive_bayes	0.690992	0.608696	0.790698	0.715517	0.474898	0.5	0.931034	27	2	7	7
288	2800 ~ 3000	urea	2	13	1	rf	0.69918	0.608696	0.763158	0.714744	0.439344	0.583333	0.846154	22	4	5	7
32	2800 ~ 3000	amide	1	9	1	rf	0.779055	0.608696	0.795455	0.716667	0.478947	0.5	0.933333	28	2	7	7
348	2800 ~ 3000	urea	2	5	3	svmRadialCost	0.551391	0.608696	0.763158	0.714744	0.439344	0.583333	0.846154	22	4	5	7
36	2800 ~ 3000	amide	2	9	1	rf	0.670721	0.608696	0.790698	0.715517	0.474898	0.5	0.931034	27	2	7	7
387	700 ~ 1800	urea	0	5	5	mlp	0.417591	0.608696	0.769231	0.728896	0.445498	0.636364	0.821429	23	5	4	7
44	2800 ~ 3000	amide	1	13	1	naive_bayes	0.695359	0.608696	0.795455	0.716667	0.478947	0.5	0.933333	28	2	7	7
48	2800 ~ 3000	amide	2	13	1	mlpWeightDecay	0.649314	0.608696	0.763158	0.714744	0.439344	0.583333	0.846154	22	4	5	7
480	2800 ~ 3000	urea	2	13	10	ranger	0.441434	0.608696	0.769231	0.728896	0.445498	0.636364	0.821429	23	5	4	7
488	2800 ~ 3000	none	1	5	1	svmLinear	0.639536	0.608696	0.795455	0.716667	0.478947	0.5	0.933333	28	2	7	7
488	2800 ~ 3000	none	1	5	1	svmLinear2	0.645031	0.608696	0.795455	0.716667	0.478947	0.5	0.933333	28	2	7	7
532	2800 ~ 3000	none	0	5	2	svmLinear	0.549432	0.608696	0.75	0.759259	0.4375	0.777778	0.740741	20	7	2	7
580	2800 ~ 3000	none	0	5	3	svmLinear	0.591933	0.608696	0.75	0.759259	0.4375	0.777778	0.740741	20	7	2	7
59	700 ~ 1800	amide	2	5	2	mlp	0.484429	0.608696	0.763158	0.714744	0.439344	0.583333	0.846154	22	4	5	7
612	2800 ~ 3000	none	2	9	3	svmRadialCost	0.606502	0.608696	0.780488	0.712963	0.465991	0.5	0.925926	25	2	7	7
637	500 ~ 4000	none	0	7	5	svmLinear	0.597811	0.608696	0.763158	0.714744	0.439344	0.583333	0.846154	22	4	5	7
676	2800 ~ 3000	none	0	5	10	earth	0.579695	0.608696	0.75	0.708333	0.425532	0.583333	0.833333	20	4	5	7
676	2800 ~ 3000	none	0	5	10	gcvEarth	0.57205	0.608696	0.75	0.708333	0.425532	0.583333	0.833333	20	4	5	7
72	2800 ~ 3000	amide	2	7	2	gbm	0.706517	0.608696	0.75	0.708333	0.425532	0.583333	0.833333	20	4	5	7
72	2800 ~ 3000	amide	2	7	2	svmLinear	0.659838	0.608696	0.75	0.708333	0.425532	0.583333	0.833333	20	4	5	7
144	2800 ~ 3000	amide	2	13	3	rf	0.708152	0.608696	0.780488	0.715659	0.459736	0.538462	0.892857	25	3	6	7
197	500 ~ 4000	amide	1	5	10	svmLinear2	0.63713	0.608696	0.785714	0.717507	0.464589	0.538462	0.896552	26	3	6	7
201	500 ~ 4000	amide	2	5	10	svmLinear	0.525088	0.608696	0.763158	0.709231	0.442997	0.538462	0.88	22	3	6	7
204	2800 ~ 3000	amide	2	5	10	cforest	0.743938	0.608696	0.763158	0.709231	0.442997	0.538462	0.88	22	3	6	7
216	2800 ~ 3000	amide	2	7	10	rf	0.656518	0.608696	0.775	0.713675	0.454545	0.538462	0.888889	24	3	6	7
332	2800 ~ 3000	urea	1	13	2	bagFDAGCV	0.618606	0.608696	0.790698	0.719231	0.469136	0.538462	0.9	27	3	6	7
460	2800 ~ 3000	urea	0	9	10	naive_bayes	0.547556	0.608696	0.769231	0.711538	0.44898	0.538462	0.884615	23	3	6	7
624	2800 ~ 3000	none	2	13	3	ranger	0.790272	0.608696	0.775	0.713675	0.454545	0.538462	0.888889	24	3	6	7
627	700 ~ 1800	none	0	5	5	LogitBoost	0.450617	0.608696	0.75	0.734615	0.429577	0.7	0.769231	20	6	3	7
657	500 ~ 4000	none	2	9	5	mlp	0.611696	0.608696	0.775	0.713675	0.454545	0.538462	0.888889	24	3	6	7
696	2800 ~ 3000	none	2	7	10	rf	0.736973	0.608696	0.775	0.713675	0.454545	0.538462	0.888889	24	3	6	7
696	2800 ~ 3000	none	2	7	10	svmRadialCost	0.709418	0.608696	0.775	0.713675	0.454545	0.538462	0.888889	24	3	6	7
708	2800 ~ 3000	none	2	9	10	RRF	0.580925	0.608696	0.785714	0.717507	0.464589	0.538462	0.896552	26	3	6	7
713	500 ~ 4000	none	1	13	10	mlpWeightDecay	0.588291	0.608696	0.785714	0.717507	0.464589	0.538462	0.896552	26	3	6	7
144	2800 ~ 3000	amide	2	13	3	ctree	0.628563	0.606061	0.682927	0.706044	0.360144	0.769231	0.642857	18	10	3	10
152	2800 ~ 3000	amide	1	5	5	svmLinear	0.618271	0.606061	0.704545	0.707143	0.378261	0.714286	0.7	21	9	4	10
160	2800 ~ 3000	amide	0	7	5	pda2	0.64898	0.606061	0.682927	0.706044	0.360144	0.769231	0.642857	18	10	3	10
164	2800 ~ 3000	amide	1	7	5	svmLinear2	0.688214	0.606061	0.697674	0.70197	0.369786	0.714286	0.689655	20	9	4	10
169	500 ~ 4000	amide	0	9	5	bagFDAGCV	0.442606	0.606061	0.666667	0.692308	0.338983	0.769231	0.615385	16	10	3	10
236	2800 ~ 3000	amide	1	13	10	naive_bayes	0.556377	0.606061	0.675	0.720238	0.362745	0.833333	0.607143	17	11	2	10
256	2800 ~ 3000	urea	0	7	1	pda2	0.723492	0.606061	0.690476	0.696429	0.360656	0.714286	0.678571	19	9	4	10
309	500 ~ 4000	urea	2	7	2	knn	0.531823	0.606061	0.638889	0.6875	0.315789	0.833333	0.541667	13	11	2	10
322	700 ~ 900	urea	2	9	2	mlp	0.545955	0.606061	0.690476	0.696429	0.360656	0.714286	0.678571	19	9	4	10
336	2800 ~ 3000	urea	2	13	2	cforest	0.742862	0.606061	0.697674	0.70197	0.369786	0.714286	0.689655	20	9	4	10
336	2800 ~ 3000	urea	2	13	2	mlp	0.653152	0.606061	0.697674	0.70197	0.369786	0.714286	0.689655	20	9	4	10
340	2800 ~ 3000	urea	0	5	3	mlp	0.579528	0.606061	0.675	0.69943	0.35	0.769231	0.62963	17	10	3	10
364	2800 ~ 3000	urea	0	9	3	pda2	0.716469	0.606061	0.675	0.69943	0.35	0.769231	0.62963	17	10	3	10
376	2800 ~ 3000	urea	0	13	3	mlpWeightDecay	0.650738	0.606061	0.675	0.69943	0.35	0.769231	0.62963	17	10	3	10
392	2800 ~ 3000	urea	1	5	5	svmLinear	0.610016	0.606061	0.704545	0.707143	0.378261	0.714286	0.7	21	9	4	10
40	2800 ~ 3000	amide	0	13	1	svmLinear	0.685299	0.606061	0.690476	0.696429	0.360656	0.714286	0.678571	19	9	4	10
40	2800 ~ 3000	amide	0	13	1	svmLinear2	0.686291	0.606061	0.690476	0.696429	0.360656	0.714286	0.678571	19	9	4	10
400	2800 ~ 3000	urea	0	7	5	pda2	0.698295	0.606061	0.682927	0.706044	0.360144	0.769231	0.642857	18	10	3	10
436	2800 ~ 3000	urea	0	5	10	pda2	0.680621	0.606061	0.675	0.720238	0.362745	0.833333	0.607143	17	11	2	10
436	2800 ~ 3000	urea	0	5	10	svmLinear2	0.655773	0.606061	0.675	0.720238	0.362745	0.833333	0.607143	17	11	2	10
503	700 ~ 1800	none	2	7	1	pda2	0.619752	0.606061	0.690476	0.696429	0.360656	0.714286	0.678571	19	9	4	10
512	2800 ~ 3000	none	1	9	1	gcvEarth	0.624126	0.606061	0.697674	0.70197	0.369786	0.714286	0.689655	20	9	4	10
524	2800 ~ 3000	none	1	13	1	treebag	0.766115	0.606061	0.697674	0.70197	0.369786	0.714286	0.689655	20	9	4	10
552	2800 ~ 3000	none	2	7	2	earth	0.72216	0.606061	0.690476	0.696429	0.360656	0.714286	0.678571	19	9	4	10
552	2800 ~ 3000	none	2	7	2	gaussprRadial	0.573335	0.606061	0.690476	0.696429	0.360656	0.714286	0.678571	19	9	4	10
56	2800 ~ 3000	amide	1	5	2	cforest	0.782971	0.606061	0.697674	0.70197	0.369786	0.714286	0.689655	20	9	4	10
588	2800 ~ 3000	none	2	5	3	kernelpls	0.611688	0.606061	0.690476	0.696429	0.360656	0.714286	0.678571	19	9	4	10
588	2800 ~ 3000	none	2	5	3	pda2	0.595023	0.606061	0.690476	0.696429	0.360656	0.714286	0.678571	19	9	4	10
588	2800 ~ 3000	none	2	5	3	pls	0.611688	0.606061	0.690476	0.696429	0.360656	0.714286	0.678571	19	9	4	10
588	2800 ~ 3000	none	2	5	3	simpls	0.611688	0.606061	0.690476	0.696429	0.360656	0.714286	0.678571	19	9	4	10
588	2800 ~ 3000	none	2	5	3	widekernelpls	0.611688	0.606061	0.690476	0.696429	0.360656	0.714286	0.678571	19	9	4	10
612	2800 ~ 3000	none	2	9	3	ctree	0.631351	0.606061	0.682927	0.690476	0.350792	0.714286	0.666667	18	9	4	10
615	700 ~ 1800	none	0	13	3	knn	0.533181	0.606061	0.657895	0.705128	0.341333	0.833333	0.576923	15	11	2	10
616	2800 ~ 3000	none	0	13	3	svmLinear	0.654412	0.606061	0.657895	0.705128	0.341333	0.833333	0.576923	15	11	2	10
636	2800 ~ 3000	none	2	5	5	ranger	0.693836	0.606061	0.690476	0.696429	0.360656	0.714286	0.678571	19	9	4	10
640	2800 ~ 3000	none	0	7	5	svmLinear	0.579192	0.606061	0.657895	0.705128	0.341333	0.833333	0.576923	15	11	2	10
648	2800 ~ 3000	none	2	7	5	svmPoly	0.747562	0.606061	0.682927	0.690476	0.350792	0.714286	0.666667	18	9	4	10
693	500 ~ 4000	none	2	7	10	svmLinear2	0.717363	0.606061	0.675	0.69943	0.35	0.769231	0.62963	17	10	3	10
76	2800 ~ 3000	amide	0	9	2	rf	0.543138	0.606061	0.675	0.684066	0.340102	0.714286	0.653846	17	9	4	10
80	2800 ~ 3000	amide	1	9	2	LogitBoost	0.627336	0.606061	0.682927	0.690476	0.350792	0.714286	0.666667	18	9	4	10
88	2800 ~ 3000	amide	0	13	2	treebag	0.516928	0.606061	0.690476	0.696429	0.360656	0.714286	0.678571	19	9	4	10
130	700 ~ 900	amide	2	9	3	sdwd	0.737295	0.604651	0.595238	0.678571	0.28169	0.928571	0.428571	12	16	1	13
371	700 ~ 1800	urea	2	9	3	knn	0.402459	0.604651	0.604651	0.688424	0.295082	0.928571	0.448276	13	16	1	13
574	700 ~ 900	none	2	13	2	sdwd	0.678543	0.604651	0.585366	0.667989	0.267087	0.928571	0.407407	11	16	1	13
104	2800 ~ 3000	amide	1	5	3	rf	0.755344	0.6	0.727273	0.704762	0.394495	0.642857	0.766667	23	7	5	9
104	2800 ~ 3000	amide	1	5	3	RRFglobal	0.766638	0.6	0.727273	0.704762	0.394495	0.642857	0.766667	23	7	5	9
116	2800 ~ 3000	amide	1	7	3	svmLinear	0.589697	0.6	0.727273	0.704762	0.394495	0.642857	0.766667	23	7	5	9
116	2800 ~ 3000	amide	1	7	3	svmLinear2	0.583718	0.6	0.727273	0.704762	0.394495	0.642857	0.766667	23	7	5	9
124	2800 ~ 3000	amide	0	9	3	bagFDA	0.678995	0.6	0.707317	0.691799	0.370844	0.642857	0.740741	20	7	5	9
132	2800 ~ 3000	amide	2	9	3	bagFDAGCV	0.724053	0.6	0.714286	0.696429	0.37931	0.642857	0.75	21	7	5	9
152	2800 ~ 3000	amide	1	5	5	bagFDAGCV	0.612626	0.6	0.727273	0.704762	0.394495	0.642857	0.766667	23	7	5	9
156	2800 ~ 3000	amide	2	5	5	ranger	0.672867	0.6	0.72093	0.700739	0.387173	0.642857	0.758621	22	7	5	9
23	700 ~ 1800	amide	2	7	1	pda2	0.594518	0.6	0.707317	0.691799	0.370844	0.642857	0.740741	20	7	5	9
230	700 ~ 900	amide	0	13	10	rpart	0.496756	0.6	0.714286	0.696429	0.37931	0.642857	0.75	21	7	5	9
260	2800 ~ 3000	urea	1	7	1	cforest	0.774771	0.6	0.707317	0.691799	0.370844	0.642857	0.740741	20	7	5	9
260	2800 ~ 3000	urea	1	7	1	gbm	0.81785	0.6	0.707317	0.691799	0.370844	0.642857	0.740741	20	7	5	9
289	500 ~ 4000	urea	0	5	2	svmLinear2	0.48202	0.6	0.707317	0.691799	0.370844	0.642857	0.740741	20	7	5	9
296	2800 ~ 3000	urea	1	5	2	cforest	0.777865	0.6	0.714286	0.696429	0.37931	0.642857	0.75	21	7	5	9
32	2800 ~ 3000	amide	1	9	1	svmRadialSigma	0.716114	0.6	0.727273	0.704762	0.394495	0.642857	0.766667	23	7	5	9
320	2800 ~ 3000	urea	1	9	2	svmLinear2	0.557587	0.6	0.707317	0.691799	0.370844	0.642857	0.740741	20	7	5	9
324	2800 ~ 3000	urea	2	9	2	bagFDAGCV	0.641765	0.6	0.714286	0.696429	0.37931	0.642857	0.75	21	7	5	9
324	2800 ~ 3000	urea	2	9	2	LogitBoost	0.733623	0.6	0.714286	0.696429	0.37931	0.642857	0.75	21	7	5	9
324	2800 ~ 3000	urea	2	9	2	svmPoly	0.725663	0.6	0.714286	0.696429	0.37931	0.642857	0.75	21	7	5	9
344	2800 ~ 3000	urea	1	5	3	ranger	0.771605	0.6	0.72093	0.700739	0.387173	0.642857	0.758621	22	7	5	9
344	2800 ~ 3000	urea	1	5	3	rf	0.7614	0.6	0.72093	0.700739	0.387173	0.642857	0.758621	22	7	5	9
344	2800 ~ 3000	urea	1	5	3	RRFglobal	0.765225	0.6	0.72093	0.700739	0.387173	0.642857	0.758621	22	7	5	9
356	2800 ~ 3000	urea	1	7	3	bagFDAGCV	0.697196	0.6	0.727273	0.704762	0.394495	0.642857	0.766667	23	7	5	9
360	2800 ~ 3000	urea	2	7	3	svmRadialSigma	0.639286	0.6	0.714286	0.696429	0.37931	0.642857	0.75	21	7	5	9
360	2800 ~ 3000	urea	2	7	3	svmRadialWeights	0.629081	0.6	0.714286	0.696429	0.37931	0.642857	0.75	21	7	5	9
370	700 ~ 900	urea	2	9	3	gcvEarth	0.450806	0.6	0.72093	0.700739	0.387173	0.642857	0.758621	22	7	5	9
372	2800 ~ 3000	urea	2	9	3	treebag	0.7006	0.6	0.72093	0.700739	0.387173	0.642857	0.758621	22	7	5	9
392	2800 ~ 3000	urea	1	5	5	gcvEarth	0.586552	0.6	0.727273	0.704762	0.394495	0.642857	0.766667	23	7	5	9
40	2800 ~ 3000	amide	0	13	1	rpart	0.50107	0.6	0.714286	0.696429	0.37931	0.642857	0.75	21	7	5	9
410	700 ~ 900	urea	0	9	5	kernelpls	0.580936	0.6	0.714286	0.696429	0.37931	0.642857	0.75	21	7	5	9
410	700 ~ 900	urea	0	9	5	pls	0.580936	0.6	0.714286	0.696429	0.37931	0.642857	0.75	21	7	5	9
410	700 ~ 900	urea	0	9	5	simpls	0.580936	0.6	0.714286	0.696429	0.37931	0.642857	0.75	21	7	5	9
410	700 ~ 900	urea	0	9	5	widekernelpls	0.580936	0.6	0.714286	0.696429	0.37931	0.642857	0.75	21	7	5	9
44	2800 ~ 3000	amide	1	13	1	ctree	0.764493	0.6	0.727273	0.704762	0.394495	0.642857	0.766667	23	7	5	9
470	700 ~ 900	urea	0	13	10	svmLinear	0.519376	0.6	0.707317	0.691799	0.370844	0.642857	0.740741	20	7	5	9
472	2800 ~ 3000	urea	0	13	10	RRF	0.587986	0.6	0.707317	0.691799	0.370844	0.642857	0.740741	20	7	5	9
488	2800 ~ 3000	none	1	5	1	svmPoly	0.752074	0.6	0.727273	0.704762	0.394495	0.642857	0.766667	23	7	5	9
500	2800 ~ 3000	none	1	7	1	bagFDAGCV	0.740424	0.6	0.714286	0.696429	0.37931	0.642857	0.75	21	7	5	9
500	2800 ~ 3000	none	1	7	1	svmRadialCost	0.753543	0.6	0.714286	0.696429	0.37931	0.642857	0.75	21	7	5	9
500	2800 ~ 3000	none	1	7	1	svmRadialSigma	0.767999	0.6	0.714286	0.696429	0.37931	0.642857	0.75	21	7	5	9
511	700 ~ 1800	none	1	9	1	svmLinear2	0.479351	0.6	0.72093	0.700739	0.387173	0.642857	0.758621	22	7	5	9
512	2800 ~ 3000	none	1	9	1	bagFDAGCV	0.737825	0.6	0.72093	0.700739	0.387173	0.642857	0.758621	22	7	5	9
512	2800 ~ 3000	none	1	9	1	gaussprRadial	0.756157	0.6	0.72093	0.700739	0.387173	0.642857	0.758621	22	7	5	9
536	2800 ~ 3000	none	1	5	2	rbfDDA	0.634537	0.6	0.72093	0.700739	0.387173	0.642857	0.758621	22	7	5	9
536	2800 ~ 3000	none	1	5	2	svmPoly	0.750406	0.6	0.72093	0.700739	0.387173	0.642857	0.758621	22	7	5	9
536	2800 ~ 3000	none	1	5	2	svmRadialWeights	0.733754	0.6	0.72093	0.700739	0.387173	0.642857	0.758621	22	7	5	9
552	2800 ~ 3000	none	2	7	2	bagFDAGCV	0.668173	0.6	0.714286	0.696429	0.37931	0.642857	0.75	21	7	5	9
552	2800 ~ 3000	none	2	7	2	svmPoly	0.638761	0.6	0.714286	0.696429	0.37931	0.642857	0.75	21	7	5	9
56	2800 ~ 3000	amide	1	5	2	gcvEarth	0.59056	0.6	0.72093	0.700739	0.387173	0.642857	0.758621	22	7	5	9
56	2800 ~ 3000	amide	1	5	2	mlpWeightDecay	0.636595	0.6	0.72093	0.700739	0.387173	0.642857	0.758621	22	7	5	9
564	2800 ~ 3000	none	2	9	2	bagFDAGCV	0.607235	0.6	0.714286	0.696429	0.37931	0.642857	0.75	21	7	5	9
564	2800 ~ 3000	none	2	9	2	rbfDDA	0.605533	0.6	0.714286	0.696429	0.37931	0.642857	0.75	21	7	5	9
564	2800 ~ 3000	none	2	9	2	svmRadial	0.607618	0.6	0.714286	0.696429	0.37931	0.642857	0.75	21	7	5	9
576	2800 ~ 3000	none	2	13	2	cforest	0.725966	0.6	0.707317	0.691799	0.370844	0.642857	0.740741	20	7	5	9
584	2800 ~ 3000	none	1	5	3	gbm	0.710474	0.6	0.72093	0.700739	0.387173	0.642857	0.758621	22	7	5	9
584	2800 ~ 3000	none	1	5	3	ranger	0.742747	0.6	0.72093	0.700739	0.387173	0.642857	0.758621	22	7	5	9
588	2800 ~ 3000	none	2	5	3	rbfDDA	0.567182	0.6	0.714286	0.696429	0.37931	0.642857	0.75	21	7	5	9
588	2800 ~ 3000	none	2	5	3	svmLinear	0.58326	0.6	0.714286	0.696429	0.37931	0.642857	0.75	21	7	5	9
611	700 ~ 1800	none	2	9	3	LogitBoost	0.43748	0.6	0.707317	0.691799	0.370844	0.642857	0.740741	20	7	5	9
612	2800 ~ 3000	none	2	9	3	bagFDAGCV	0.695343	0.6	0.707317	0.691799	0.370844	0.642857	0.740741	20	7	5	9
612	2800 ~ 3000	none	2	9	3	gaussprRadial	0.605312	0.6	0.707317	0.691799	0.370844	0.642857	0.740741	20	7	5	9
68	2800 ~ 3000	amide	1	7	2	gbm	0.737488	0.6	0.727273	0.704762	0.394495	0.642857	0.766667	23	7	5	9
68	2800 ~ 3000	amide	1	7	2	gcvEarth	0.5829	0.6	0.727273	0.704762	0.394495	0.642857	0.766667	23	7	5	9
68	2800 ~ 3000	amide	1	7	2	rbfDDA	0.590902	0.6	0.727273	0.704762	0.394495	0.642857	0.766667	23	7	5	9
68	2800 ~ 3000	amide	1	7	2	rf	0.755175	0.6	0.727273	0.704762	0.394495	0.642857	0.766667	23	7	5	9
68	2800 ~ 3000	amide	1	7	2	RRF	0.766129	0.6	0.727273	0.704762	0.394495	0.642857	0.766667	23	7	5	9
68	2800 ~ 3000	amide	1	7	2	RRFglobal	0.75884	0.6	0.727273	0.704762	0.394495	0.642857	0.766667	23	7	5	9
68	2800 ~ 3000	amide	1	7	2	svmLinear2	0.551261	0.6	0.727273	0.704762	0.394495	0.642857	0.766667	23	7	5	9
77	500 ~ 4000	amide	1	9	2	LogitBoost	0.57369	0.6	0.707317	0.691799	0.370844	0.642857	0.740741	20	7	5	9
8	2800 ~ 3000	amide	1	5	1	bagFDAGCV	0.681848	0.6	0.7	0.686813	0.361702	0.642857	0.730769	19	7	5	9
80	2800 ~ 3000	amide	1	9	2	treebag	0.733161	0.6	0.707317	0.691799	0.370844	0.642857	0.740741	20	7	5	9
84	2800 ~ 3000	amide	2	9	2	kernelpls	0.662038	0.6	0.714286	0.696429	0.37931	0.642857	0.75	21	7	5	9
84	2800 ~ 3000	amide	2	9	2	pls	0.662038	0.6	0.714286	0.696429	0.37931	0.642857	0.75	21	7	5	9
84	2800 ~ 3000	amide	2	9	2	simpls	0.662038	0.6	0.714286	0.696429	0.37931	0.642857	0.75	21	7	5	9
84	2800 ~ 3000	amide	2	9	2	widekernelpls	0.662038	0.6	0.714286	0.696429	0.37931	0.642857	0.75	21	7	5	9
96	2800 ~ 3000	amide	2	13	2	bagFDAGCV	0.740696	0.6	0.714286	0.696429	0.37931	0.642857	0.75	21	7	5	9
96	2800 ~ 3000	amide	2	13	2	gbm	0.743263	0.6	0.714286	0.696429	0.37931	0.642857	0.75	21	7	5	9
96	2800 ~ 3000	amide	2	13	2	RRFglobal	0.759646	0.6	0.714286	0.696429	0.37931	0.642857	0.75	21	7	5	9
96	2800 ~ 3000	amide	2	13	2	treebag	0.738701	0.6	0.714286	0.696429	0.37931	0.642857	0.75	21	7	5	9
169	500 ~ 4000	amide	0	9	5	svmLinear2	0.522974	0.6	0.589744	0.673077	0.272727	0.923077	0.423077	11	15	1	12
176	2800 ~ 3000	amide	1	9	5	rpart	0.601318	0.6	0.589744	0.673077	0.272727	0.923077	0.423077	11	15	1	12
176	2800 ~ 3000	amide	1	9	5	rpart2	0.61283	0.6	0.589744	0.673077	0.272727	0.923077	0.423077	11	15	1	12
233	500 ~ 4000	amide	1	13	10	svmLinear	0.558215	0.6	0.8	0.714286	0.473684	0.5	0.928571	26	2	6	6
236	2800 ~ 3000	amide	1	13	10	svmRadial	0.469006	0.6	0.7	0.714286	0.375	0.75	0.678571	19	9	3	9
299	700 ~ 1800	urea	2	5	2	gbm	0.545868	0.6	0.794872	0.712963	0.469388	0.5	0.925926	25	2	6	6
300	2800 ~ 3000	urea	2	5	2	ranger	0.654173	0.6	0.794872	0.712963	0.469388	0.5	0.925926	25	2	6	6
352	2800 ~ 3000	urea	0	7	3	sdwd	0.595534	0.6	0.8	0.712251	0.482201	0.461538	0.962963	26	1	7	6
376	2800 ~ 3000	urea	0	13	3	mlp	0.639237	0.6	0.8	0.712251	0.482201	0.461538	0.962963	26	1	7	6
376	2800 ~ 3000	urea	0	13	3	sdwd	0.582823	0.6	0.8	0.712251	0.482201	0.461538	0.962963	26	1	7	6
400	2800 ~ 3000	urea	0	7	5	naive_bayes	0.568567	0.6	0.804878	0.712912	0.485893	0.461538	0.964286	27	1	7	6
422	700 ~ 900	urea	0	13	5	svmLinear2	0.40765	0.6	0.72093	0.729839	0.398601	0.75	0.709677	22	9	3	9
423	700 ~ 1800	urea	0	13	5	rbfDDA	0.389326	0.6	0.72093	0.729839	0.398601	0.75	0.709677	22	9	3	9
428	2800 ~ 3000	urea	1	13	5	svmPoly	0.7285	0.6	0.707317	0.742424	0.394089	0.818182	0.666667	20	10	2	9
436	2800 ~ 3000	urea	0	5	10	RRF	0.632739	0.6	0.7	0.714286	0.375	0.75	0.678571	19	9	3	9
436	2800 ~ 3000	urea	0	5	10	sdwd	0.545909	0.6	0.8	0.714286	0.473684	0.5	0.928571	26	2	6	6
48	2800 ~ 3000	amide	2	13	1	treebag	0.683983	0.6	0.684211	0.701923	0.355932	0.75	0.653846	17	9	3	9
480	2800 ~ 3000	urea	2	13	10	svmLinear	0.584246	0.6	0.692308	0.730519	0.37766	0.818182	0.642857	18	10	2	9
49	500 ~ 4000	amide	0	5	2	svmLinear2	0.493571	0.6	0.609756	0.669312	0.280702	0.857143	0.481481	13	14	2	12
496	2800 ~ 3000	none	0	7	1	gbm	0.46864	0.6	0.771429	0.737179	0.442231	0.666667	0.807692	21	5	3	6
516	2800 ~ 3000	none	2	9	1	ranger	0.632223	0.6	0.789474	0.711538	0.464789	0.5	0.923077	24	2	6	6
516	2800 ~ 3000	none	2	9	1	rf	0.623089	0.6	0.789474	0.711538	0.464789	0.5	0.923077	24	2	6	6
532	2800 ~ 3000	none	0	5	2	rpart	0.399562	0.6	0.777778	0.740741	0.448276	0.666667	0.814815	22	5	3	6
540	2800 ~ 3000	none	2	5	2	naive_bayes	0.574698	0.6	0.789474	0.711538	0.464789	0.5	0.923077	24	2	6	6
61	500 ~ 4000	amide	0	7	2	svmLinear2	0.539687	0.6	0.609756	0.669312	0.280702	0.857143	0.481481	13	14	2	12
626	700 ~ 900	none	0	5	5	RRFglobal	0.579211	0.6	0.666667	0.738462	0.364706	0.9	0.576923	15	11	1	9
639	700 ~ 1800	none	0	7	5	svmLinear2	0.450759	0.6	0.789474	0.711538	0.464789	0.5	0.923077	24	2	6	6
652	2800 ~ 3000	none	0	9	5	RRF	0.560984	0.6	0.684211	0.701923	0.355932	0.75	0.653846	17	9	3	9
668	2800 ~ 3000	none	1	13	5	svmRadialSigma	0.713043	0.6	0.692308	0.730519	0.37766	0.818182	0.642857	18	10	2	9
676	2800 ~ 3000	none	0	5	10	RRF	0.551697	0.6	0.666667	0.6875	0.333333	0.75	0.625	15	9	3	9
69	500 ~ 4000	amide	2	7	2	knn	0.590648	0.6	0.555556	0.666667	0.25	1	0.333333	8	16	0	12
692	2800 ~ 3000	none	1	7	10	gaussprRadial	0.5652	0.6	0.7	0.736677	0.386189	0.818182	0.655172	19	10	2	9
140	2800 ~ 3000	amide	1	13	3	svmLinear	0.558478	0.6	0.692308	0.692308	0.357143	0.692308	0.692308	18	8	4	9
180	2800 ~ 3000	amide	2	9	5	bagFDAGCV	0.662745	0.6	0.692308	0.692308	0.357143	0.692308	0.692308	18	8	4	9
204	2800 ~ 3000	amide	2	5	10	bagFDA	0.725887	0.6	0.684211	0.686154	0.346705	0.692308	0.68	17	8	4	9
204	2800 ~ 3000	amide	2	5	10	LogitBoost	0.561672	0.6	0.684211	0.686154	0.346705	0.692308	0.68	17	8	4	9
213	500 ~ 4000	amide	2	7	10	mlp	0.592174	0.6	0.7	0.698006	0.366755	0.692308	0.703704	19	8	4	9
381	500 ~ 4000	urea	2	13	3	earth	0.608581	0.6	0.675676	0.679487	0.335329	0.692308	0.666667	16	8	4	9
384	2800 ~ 3000	urea	2	13	3	rpart	0.664027	0.6	0.675676	0.679487	0.335329	0.692308	0.666667	16	8	4	9
457	500 ~ 4000	urea	0	9	10	gcvEarth	0.463861	0.6	0.692308	0.692308	0.357143	0.692308	0.692308	18	8	4	9
458	700 ~ 900	urea	0	9	10	RRFglobal	0.433624	0.6	0.692308	0.692308	0.357143	0.692308	0.692308	18	8	4	9
460	2800 ~ 3000	urea	0	9	10	earth	0.657722	0.6	0.692308	0.692308	0.357143	0.692308	0.692308	18	8	4	9
460	2800 ~ 3000	urea	0	9	10	gcvEarth	0.617197	0.6	0.692308	0.692308	0.357143	0.692308	0.692308	18	8	4	9
528	2800 ~ 3000	none	2	13	1	kernelpls	0.727288	0.6	0.692308	0.692308	0.357143	0.692308	0.692308	18	8	4	9
528	2800 ~ 3000	none	2	13	1	pls	0.727288	0.6	0.692308	0.692308	0.357143	0.692308	0.692308	18	8	4	9
528	2800 ~ 3000	none	2	13	1	simpls	0.727288	0.6	0.692308	0.692308	0.357143	0.692308	0.692308	18	8	4	9
528	2800 ~ 3000	none	2	13	1	svmRadialSigma	0.714117	0.6	0.692308	0.692308	0.357143	0.692308	0.692308	18	8	4	9
528	2800 ~ 3000	none	2	13	1	widekernelpls	0.727288	0.6	0.692308	0.692308	0.357143	0.692308	0.692308	18	8	4	9
607	700 ~ 1800	none	1	9	3	mlp	0.497567	0.6	0.714286	0.708223	0.383863	0.692308	0.724138	21	8	4	9
617	500 ~ 4000	none	1	13	3	mlp	0.661424	0.6	0.684211	0.686154	0.346705	0.692308	0.68	17	8	4	9
643	700 ~ 1800	none	1	7	5	mlp	0.478011	0.6	0.72093	0.712821	0.391509	0.692308	0.733333	22	8	4	9
653	500 ~ 4000	none	1	9	5	bagFDAGCV	0.652203	0.6	0.692308	0.692308	0.357143	0.692308	0.692308	18	8	4	9
656	2800 ~ 3000	none	1	9	5	svmLinear	0.725152	0.6	0.692308	0.692308	0.357143	0.692308	0.692308	18	8	4	9
693	500 ~ 4000	none	2	7	10	svmLinear	0.716386	0.6	0.7	0.698006	0.366755	0.692308	0.703704	19	8	4	9
574	700 ~ 900	none	2	13	2	ctree	0.603169	0.595745	0.536585	0.648148	0.22333	1	0.296296	8	19	0	14
100	2800 ~ 3000	amide	0	5	3	pda2	0.703573	0.594595	0.642857	0.678571	0.307692	0.785714	0.571429	16	12	3	11
252	2800 ~ 3000	urea	2	5	1	bagFDAGCV	0.590333	0.594595	0.711538	0.734962	0.390625	0.785714	0.684211	26	12	3	11
252	2800 ~ 3000	urea	2	5	1	kernelpls	0.586706	0.594595	0.711538	0.734962	0.390625	0.785714	0.684211	26	12	3	11
252	2800 ~ 3000	urea	2	5	1	pls	0.586706	0.594595	0.711538	0.734962	0.390625	0.785714	0.684211	26	12	3	11
252	2800 ~ 3000	urea	2	5	1	simpls	0.586706	0.594595	0.711538	0.734962	0.390625	0.785714	0.684211	26	12	3	11
252	2800 ~ 3000	urea	2	5	1	svmRadial	0.585263	0.594595	0.711538	0.734962	0.390625	0.785714	0.684211	26	12	3	11
252	2800 ~ 3000	urea	2	5	1	svmRadialCost	0.599424	0.594595	0.711538	0.734962	0.390625	0.785714	0.684211	26	12	3	11
252	2800 ~ 3000	urea	2	5	1	widekernelpls	0.586706	0.594595	0.711538	0.734962	0.390625	0.785714	0.684211	26	12	3	11
280	2800 ~ 3000	urea	0	13	1	svmRadialSigma	0.472197	0.594595	0.634146	0.670635	0.295533	0.785714	0.555556	15	12	3	11
471	700 ~ 1800	urea	0	13	10	sdwd	0.545187	0.594595	0.634146	0.670635	0.295533	0.785714	0.555556	15	12	3	11
52	2800 ~ 3000	amide	0	5	2	cforest	0.491622	0.594595	0.634146	0.670635	0.295533	0.785714	0.555556	15	12	3	11
536	2800 ~ 3000	none	1	5	2	LogitBoost	0.748154	0.594595	0.651163	0.685961	0.318902	0.785714	0.586207	17	12	3	11
552	2800 ~ 3000	none	2	7	2	ctree	0.682207	0.594595	0.642857	0.678571	0.307692	0.785714	0.571429	16	12	3	11
583	700 ~ 1800	none	1	5	3	LogitBoost	0.552883	0.594595	0.651163	0.685961	0.318902	0.785714	0.586207	17	12	3	11
61	500 ~ 4000	amide	0	7	2	svmLinear	0.538212	0.594595	0.634146	0.670635	0.295533	0.785714	0.555556	15	12	3	11
648	2800 ~ 3000	none	2	7	5	knn	0.721717	0.594595	0.634146	0.670635	0.295533	0.785714	0.555556	15	12	3	11
79	700 ~ 1800	amide	1	9	2	pda2	0.498786	0.594595	0.634146	0.670635	0.295533	0.785714	0.555556	15	12	3	11
88	2800 ~ 3000	amide	0	13	2	gaussprRadial	0.583017	0.594595	0.642857	0.678571	0.307692	0.785714	0.571429	16	12	3	11
88	2800 ~ 3000	amide	0	13	2	svmLinear	0.669552	0.594595	0.642857	0.678571	0.307692	0.785714	0.571429	16	12	3	11
375	700 ~ 1800	urea	0	13	3	earth	0.627701	0.594595	0.625	0.682336	0.299065	0.846154	0.518519	14	13	2	11
397	500 ~ 4000	urea	0	7	5	svmLinear	0.542423	0.594595	0.634146	0.690934	0.31131	0.846154	0.535714	15	13	2	11
397	500 ~ 4000	urea	0	7	5	svmLinear2	0.549755	0.594595	0.634146	0.690934	0.31131	0.846154	0.535714	15	13	2	11
422	700 ~ 900	urea	0	13	5	kernelpls	0.4758	0.594595	0.651163	0.732527	0.349142	0.916667	0.548387	17	14	1	11
422	700 ~ 900	urea	0	13	5	pls	0.4758	0.594595	0.651163	0.732527	0.349142	0.916667	0.548387	17	14	1	11
422	700 ~ 900	urea	0	13	5	widekernelpls	0.4758	0.594595	0.651163	0.732527	0.349142	0.916667	0.548387	17	14	1	11
460	2800 ~ 3000	urea	0	9	10	kernelpls	0.671686	0.594595	0.615385	0.673077	0.285714	0.846154	0.5	13	13	2	11
460	2800 ~ 3000	urea	0	9	10	mlpWeightDecay	0.637112	0.594595	0.615385	0.673077	0.285714	0.846154	0.5	13	13	2	11
460	2800 ~ 3000	urea	0	9	10	pls	0.671686	0.594595	0.615385	0.673077	0.285714	0.846154	0.5	13	13	2	11
460	2800 ~ 3000	urea	0	9	10	simpls	0.671686	0.594595	0.615385	0.673077	0.285714	0.846154	0.5	13	13	2	11
460	2800 ~ 3000	urea	0	9	10	svmLinear2	0.633207	0.594595	0.615385	0.673077	0.285714	0.846154	0.5	13	13	2	11
460	2800 ~ 3000	urea	0	9	10	widekernelpls	0.671686	0.594595	0.615385	0.673077	0.285714	0.846154	0.5	13	13	2	11
616	2800 ~ 3000	none	0	13	3	svmLinear2	0.637781	0.594595	0.605263	0.689103	0.292804	0.916667	0.461538	12	14	1	11
640	2800 ~ 3000	none	0	7	5	svmLinear2	0.590066	0.594595	0.605263	0.689103	0.292804	0.916667	0.461538	12	14	1	11
652	2800 ~ 3000	none	0	9	5	svmLinear	0.604669	0.594595	0.605263	0.689103	0.292804	0.916667	0.461538	12	14	1	11
716	2800 ~ 3000	none	1	13	10	cforest	0.594576	0.594595	0.642857	0.698939	0.322581	0.846154	0.551724	16	13	2	11
716	2800 ~ 3000	none	1	13	10	svmRadialWeights	0.494808	0.594595	0.642857	0.698939	0.322581	0.846154	0.551724	16	13	2	11
120	2800 ~ 3000	amide	2	7	3	rbfDDA	0.632836	0.592593	0.738095	0.696429	0.4	0.571429	0.821429	23	5	6	8
132	2800 ~ 3000	amide	2	9	3	ranger	0.737445	0.592593	0.738095	0.696429	0.4	0.571429	0.821429	23	5	6	8
132	2800 ~ 3000	amide	2	9	3	svmLinear	0.613348	0.592593	0.738095	0.696429	0.4	0.571429	0.821429	23	5	6	8
132	2800 ~ 3000	amide	2	9	3	svmLinear2	0.627164	0.592593	0.738095	0.696429	0.4	0.571429	0.821429	23	5	6	8
144	2800 ~ 3000	amide	2	13	3	gbm	0.651189	0.592593	0.731707	0.700549	0.393001	0.615385	0.785714	22	6	5	8
144	2800 ~ 3000	amide	2	13	3	rpart2	0.607926	0.592593	0.731707	0.700549	0.393001	0.615385	0.785714	22	6	5	8
144	2800 ~ 3000	amide	2	13	3	svmLinear	0.681522	0.592593	0.731707	0.700549	0.393001	0.615385	0.785714	22	6	5	8
144	2800 ~ 3000	amide	2	13	3	svmLinear2	0.684521	0.592593	0.731707	0.700549	0.393001	0.615385	0.785714	22	6	5	8
149	500 ~ 4000	amide	1	5	5	svmLinear2	0.596268	0.592593	0.75	0.702381	0.412621	0.571429	0.833333	25	5	6	8
156	2800 ~ 3000	amide	2	5	5	svmRadialCost	0.610766	0.592593	0.744186	0.699507	0.406524	0.571429	0.827586	24	5	6	8
165	500 ~ 4000	amide	2	7	5	gbm	0.586913	0.592593	0.725	0.68956	0.385475	0.571429	0.807692	21	5	6	8
165	500 ~ 4000	amide	2	7	5	svmLinear	0.627729	0.592593	0.725	0.68956	0.385475	0.571429	0.807692	21	5	6	8
165	500 ~ 4000	amide	2	7	5	svmPoly	0.628575	0.592593	0.725	0.68956	0.385475	0.571429	0.807692	21	5	6	8
192	2800 ~ 3000	amide	2	13	5	bagFDA	0.693178	0.592593	0.710526	0.687692	0.36858	0.615385	0.76	19	6	5	8
192	2800 ~ 3000	amide	2	13	5	earth	0.577649	0.592593	0.710526	0.687692	0.36858	0.615385	0.76	19	6	5	8
192	2800 ~ 3000	amide	2	13	5	kernelpls	0.731153	0.592593	0.710526	0.687692	0.36858	0.615385	0.76	19	6	5	8
192	2800 ~ 3000	amide	2	13	5	pda2	0.728924	0.592593	0.710526	0.687692	0.36858	0.615385	0.76	19	6	5	8
192	2800 ~ 3000	amide	2	13	5	pls	0.731153	0.592593	0.710526	0.687692	0.36858	0.615385	0.76	19	6	5	8
192	2800 ~ 3000	amide	2	13	5	simpls	0.731153	0.592593	0.710526	0.687692	0.36858	0.615385	0.76	19	6	5	8
192	2800 ~ 3000	amide	2	13	5	widekernelpls	0.731153	0.592593	0.710526	0.687692	0.36858	0.615385	0.76	19	6	5	8
20	2800 ~ 3000	amide	1	7	1	ranger	0.771625	0.592593	0.75	0.702381	0.412621	0.571429	0.833333	25	5	6	8
20	2800 ~ 3000	amide	1	7	1	treebag	0.751206	0.592593	0.75	0.702381	0.412621	0.571429	0.833333	25	5	6	8
213	500 ~ 4000	amide	2	7	10	mlpWeightDecay	0.599478	0.592593	0.725	0.696581	0.385475	0.615385	0.777778	21	6	5	8
213	500 ~ 4000	amide	2	7	10	svmLinear2	0.571046	0.592593	0.725	0.696581	0.385475	0.615385	0.777778	21	6	5	8
228	2800 ~ 3000	amide	2	9	10	svmRadial	0.527034	0.592593	0.731707	0.700549	0.393001	0.615385	0.785714	22	6	5	8
23	700 ~ 1800	amide	2	7	1	cforest	0.563252	0.592593	0.731707	0.693122	0.393001	0.571429	0.814815	22	5	6	8
244	2800 ~ 3000	urea	0	5	1	svmLinear2	0.651968	0.592593	0.725	0.68956	0.385475	0.571429	0.807692	21	5	6	8
248	2800 ~ 3000	urea	1	5	1	LogitBoost	0.679039	0.592593	0.725	0.68956	0.385475	0.571429	0.807692	21	5	6	8
260	2800 ~ 3000	urea	1	7	1	ctree	0.678682	0.592593	0.731707	0.693122	0.393001	0.571429	0.814815	22	5	6	8
268	2800 ~ 3000	urea	0	9	1	svmLinear2	0.650803	0.592593	0.725	0.696581	0.385475	0.615385	0.777778	21	6	5	8
272	2800 ~ 3000	urea	1	9	1	gbm	0.759145	0.592593	0.744186	0.699507	0.406524	0.571429	0.827586	24	5	6	8
276	2800 ~ 3000	urea	2	9	1	naive_bayes	0.61646	0.592593	0.744186	0.699507	0.406524	0.571429	0.827586	24	5	6	8
276	2800 ~ 3000	urea	2	9	1	svmLinear	0.554013	0.592593	0.744186	0.699507	0.406524	0.571429	0.827586	24	5	6	8
284	2800 ~ 3000	urea	1	13	1	svmRadialWeights	0.653775	0.592593	0.744186	0.699507	0.406524	0.571429	0.827586	24	5	6	8
296	2800 ~ 3000	urea	1	5	2	naive_bayes	0.760407	0.592593	0.738095	0.696429	0.4	0.571429	0.821429	23	5	6	8
296	2800 ~ 3000	urea	1	5	2	svmLinear	0.622994	0.592593	0.738095	0.696429	0.4	0.571429	0.821429	23	5	6	8
296	2800 ~ 3000	urea	1	5	2	svmRadialSigma	0.685827	0.592593	0.738095	0.696429	0.4	0.571429	0.821429	23	5	6	8
305	500 ~ 4000	urea	1	7	2	LogitBoost	0.602642	0.592593	0.738095	0.696429	0.4	0.571429	0.821429	23	5	6	8
317	500 ~ 4000	urea	1	9	2	mlp	0.608126	0.592593	0.731707	0.693122	0.393001	0.571429	0.814815	22	5	6	8
317	500 ~ 4000	urea	1	9	2	svmLinear	0.618113	0.592593	0.731707	0.693122	0.393001	0.571429	0.814815	22	5	6	8
317	500 ~ 4000	urea	1	9	2	svmPoly	0.619213	0.592593	0.731707	0.693122	0.393001	0.571429	0.814815	22	5	6	8
32	2800 ~ 3000	amide	1	9	1	svmRadialCost	0.723315	0.592593	0.75	0.702381	0.412621	0.571429	0.833333	25	5	6	8
320	2800 ~ 3000	urea	1	9	2	treebag	0.675931	0.592593	0.731707	0.693122	0.393001	0.571429	0.814815	22	5	6	8
336	2800 ~ 3000	urea	2	13	2	svmRadial	0.631632	0.592593	0.744186	0.699507	0.406524	0.571429	0.827586	24	5	6	8
341	500 ~ 4000	urea	1	5	3	LogitBoost	0.632457	0.592593	0.744186	0.699507	0.406524	0.571429	0.827586	24	5	6	8
344	2800 ~ 3000	urea	1	5	3	naive_bayes	0.695505	0.592593	0.744186	0.699507	0.406524	0.571429	0.827586	24	5	6	8
353	500 ~ 4000	urea	1	7	3	svmLinear	0.548152	0.592593	0.75	0.702381	0.412621	0.571429	0.833333	25	5	6	8
36	2800 ~ 3000	amide	2	9	1	svmLinear	0.572718	0.592593	0.744186	0.699507	0.406524	0.571429	0.827586	24	5	6	8
360	2800 ~ 3000	urea	2	7	3	svmRadialCost	0.635648	0.592593	0.738095	0.696429	0.4	0.571429	0.821429	23	5	6	8
372	2800 ~ 3000	urea	2	9	3	svmLinear	0.678861	0.592593	0.744186	0.699507	0.406524	0.571429	0.827586	24	5	6	8
383	700 ~ 1800	urea	2	13	3	bagFDAGCV	0.427364	0.592593	0.702703	0.682692	0.359055	0.615385	0.75	18	6	5	8
389	500 ~ 4000	urea	1	5	5	svmLinear2	0.596772	0.592593	0.75	0.702381	0.412621	0.571429	0.833333	25	5	6	8
410	700 ~ 900	urea	0	9	5	svmRadialSigma	0.536183	0.592593	0.738095	0.696429	0.4	0.571429	0.821429	23	5	6	8
420	2800 ~ 3000	urea	2	9	5	cforest	0.769956	0.592593	0.725	0.68956	0.385475	0.571429	0.807692	21	5	6	8
44	2800 ~ 3000	amide	1	13	1	svmRadialCost	0.660327	0.592593	0.75	0.702381	0.412621	0.571429	0.833333	25	5	6	8
441	500 ~ 4000	urea	2	5	10	earth	0.578196	0.592593	0.710526	0.687692	0.36858	0.615385	0.76	19	6	5	8
444	2800 ~ 3000	urea	2	5	10	svmRadialSigma	0.753728	0.592593	0.710526	0.687692	0.36858	0.615385	0.76	19	6	5	8
453	500 ~ 4000	urea	2	7	10	svmLinear2	0.623845	0.592593	0.717949	0.692308	0.377358	0.615385	0.769231	20	6	5	8
453	500 ~ 4000	urea	2	7	10	svmPoly	0.631691	0.592593	0.717949	0.692308	0.377358	0.615385	0.769231	20	6	5	8
456	2800 ~ 3000	urea	2	7	10	RRFglobal	0.611213	0.592593	0.717949	0.692308	0.377358	0.615385	0.769231	20	6	5	8
456	2800 ~ 3000	urea	2	7	10	svmPoly	0.717191	0.592593	0.717949	0.692308	0.377358	0.615385	0.769231	20	6	5	8
456	2800 ~ 3000	urea	2	7	10	treebag	0.590523	0.592593	0.717949	0.692308	0.377358	0.615385	0.769231	20	6	5	8
472	2800 ~ 3000	urea	0	13	10	RRFglobal	0.582916	0.592593	0.731707	0.693122	0.393001	0.571429	0.814815	22	5	6	8
508	2800 ~ 3000	none	0	9	1	svmPoly	0.575266	0.592593	0.694444	0.726923	0.373418	0.8	0.653846	17	9	2	8
520	2800 ~ 3000	none	0	13	1	kernelpls	0.614673	0.592593	0.694444	0.726923	0.373418	0.8	0.653846	17	9	2	8
520	2800 ~ 3000	none	0	13	1	pls	0.614673	0.592593	0.694444	0.726923	0.373418	0.8	0.653846	17	9	2	8
520	2800 ~ 3000	none	0	13	1	simpls	0.614673	0.592593	0.694444	0.726923	0.373418	0.8	0.653846	17	9	2	8
520	2800 ~ 3000	none	0	13	1	svmLinear2	0.599913	0.592593	0.694444	0.726923	0.373418	0.8	0.653846	17	9	2	8
520	2800 ~ 3000	none	0	13	1	widekernelpls	0.614673	0.592593	0.694444	0.726923	0.373418	0.8	0.653846	17	9	2	8
524	2800 ~ 3000	none	1	13	1	svmLinear2	0.588682	0.592593	0.744186	0.699507	0.406524	0.571429	0.827586	24	5	6	8
545	500 ~ 4000	none	1	7	2	svmLinear2	0.664286	0.592593	0.744186	0.699507	0.406524	0.571429	0.827586	24	5	6	8
56	2800 ~ 3000	amide	1	5	2	rbfDDA	0.631149	0.592593	0.744186	0.699507	0.406524	0.571429	0.827586	24	5	6	8
56	2800 ~ 3000	amide	1	5	2	svmLinear2	0.607214	0.592593	0.744186	0.699507	0.406524	0.571429	0.827586	24	5	6	8
56	2800 ~ 3000	amide	1	5	2	svmRadialWeights	0.691817	0.592593	0.744186	0.699507	0.406524	0.571429	0.827586	24	5	6	8
564	2800 ~ 3000	none	2	9	2	svmLinear	0.661647	0.592593	0.738095	0.696429	0.4	0.571429	0.821429	23	5	6	8
576	2800 ~ 3000	none	2	13	2	svmRadialWeights	0.64123	0.592593	0.731707	0.693122	0.393001	0.571429	0.814815	22	5	6	8
588	2800 ~ 3000	none	2	5	3	naive_bayes	0.626848	0.592593	0.738095	0.696429	0.4	0.571429	0.821429	23	5	6	8
595	700 ~ 1800	none	1	7	3	LogitBoost	0.421218	0.592593	0.75	0.702381	0.412621	0.571429	0.833333	25	5	6	8
605	500 ~ 4000	none	1	9	3	mlpWeightDecay	0.605069	0.592593	0.738095	0.704244	0.4	0.615385	0.793103	23	6	5	8
612	2800 ~ 3000	none	2	9	3	gbm	0.637139	0.592593	0.731707	0.693122	0.393001	0.571429	0.814815	22	5	6	8
612	2800 ~ 3000	none	2	9	3	RRF	0.656252	0.592593	0.731707	0.693122	0.393001	0.571429	0.814815	22	5	6	8
620	2800 ~ 3000	none	1	13	3	bagFDA	0.716728	0.592593	0.710526	0.687692	0.36858	0.615385	0.76	19	6	5	8
620	2800 ~ 3000	none	1	13	3	sdwd	0.724671	0.592593	0.710526	0.687692	0.36858	0.615385	0.76	19	6	5	8
620	2800 ~ 3000	none	1	13	3	svmPoly	0.746871	0.592593	0.710526	0.687692	0.36858	0.615385	0.76	19	6	5	8
621	500 ~ 4000	none	2	13	3	kernelpls	0.650393	0.592593	0.725	0.696581	0.385475	0.615385	0.777778	21	6	5	8
621	500 ~ 4000	none	2	13	3	mlp	0.614162	0.592593	0.725	0.696581	0.385475	0.615385	0.777778	21	6	5	8
621	500 ~ 4000	none	2	13	3	pls	0.650393	0.592593	0.725	0.696581	0.385475	0.615385	0.777778	21	6	5	8
621	500 ~ 4000	none	2	13	3	simpls	0.650393	0.592593	0.725	0.696581	0.385475	0.615385	0.777778	21	6	5	8
621	500 ~ 4000	none	2	13	3	widekernelpls	0.650393	0.592593	0.725	0.696581	0.385475	0.615385	0.777778	21	6	5	8
644	2800 ~ 3000	none	1	7	5	LogitBoost	0.5253	0.592593	0.744186	0.707692	0.406524	0.615385	0.8	24	6	5	8
653	500 ~ 4000	none	1	9	5	kernelpls	0.688524	0.592593	0.717949	0.692308	0.377358	0.615385	0.769231	20	6	5	8
653	500 ~ 4000	none	1	9	5	pls	0.688524	0.592593	0.717949	0.692308	0.377358	0.615385	0.769231	20	6	5	8
653	500 ~ 4000	none	1	9	5	simpls	0.688524	0.592593	0.717949	0.692308	0.377358	0.615385	0.769231	20	6	5	8
653	500 ~ 4000	none	1	9	5	widekernelpls	0.688524	0.592593	0.717949	0.692308	0.377358	0.615385	0.769231	20	6	5	8
656	2800 ~ 3000	none	1	9	5	rpart2	0.666058	0.592593	0.717949	0.692308	0.377358	0.615385	0.769231	20	6	5	8
669	500 ~ 4000	none	2	13	5	mlp	0.648943	0.592593	0.731707	0.700549	0.393001	0.615385	0.785714	22	6	5	8
669	500 ~ 4000	none	2	13	5	svmPoly	0.675256	0.592593	0.731707	0.700549	0.393001	0.615385	0.785714	22	6	5	8
672	2800 ~ 3000	none	2	13	5	sdwd	0.739534	0.592593	0.731707	0.700549	0.393001	0.615385	0.785714	22	6	5	8
684	2800 ~ 3000	none	2	5	10	kernelpls	0.794973	0.592593	0.725	0.696581	0.385475	0.615385	0.777778	21	6	5	8
684	2800 ~ 3000	none	2	5	10	pda2	0.77909	0.592593	0.725	0.696581	0.385475	0.615385	0.777778	21	6	5	8
684	2800 ~ 3000	none	2	5	10	pls	0.794973	0.592593	0.725	0.696581	0.385475	0.615385	0.777778	21	6	5	8
684	2800 ~ 3000	none	2	5	10	simpls	0.794973	0.592593	0.725	0.696581	0.385475	0.615385	0.777778	21	6	5	8
684	2800 ~ 3000	none	2	5	10	svmPoly	0.796058	0.592593	0.725	0.696581	0.385475	0.615385	0.777778	21	6	5	8
684	2800 ~ 3000	none	2	5	10	widekernelpls	0.794973	0.592593	0.725	0.696581	0.385475	0.615385	0.777778	21	6	5	8
693	500 ~ 4000	none	2	7	10	gaussprRadial	0.63005	0.592593	0.725	0.696581	0.385475	0.615385	0.777778	21	6	5	8
693	500 ~ 4000	none	2	7	10	kernelpls	0.72818	0.592593	0.725	0.696581	0.385475	0.615385	0.777778	21	6	5	8
693	500 ~ 4000	none	2	7	10	pda2	0.608435	0.592593	0.725	0.696581	0.385475	0.615385	0.777778	21	6	5	8
693	500 ~ 4000	none	2	7	10	pls	0.72818	0.592593	0.725	0.696581	0.385475	0.615385	0.777778	21	6	5	8
693	500 ~ 4000	none	2	7	10	simpls	0.72818	0.592593	0.725	0.696581	0.385475	0.615385	0.777778	21	6	5	8
693	500 ~ 4000	none	2	7	10	widekernelpls	0.72818	0.592593	0.725	0.696581	0.385475	0.615385	0.777778	21	6	5	8
696	2800 ~ 3000	none	2	7	10	svmPoly	0.76514	0.592593	0.725	0.696581	0.385475	0.615385	0.777778	21	6	5	8
708	2800 ~ 3000	none	2	9	10	ctree	0.558313	0.592593	0.738095	0.704244	0.4	0.615385	0.793103	23	6	5	8
715	700 ~ 1800	none	1	13	10	svmLinear	0.447558	0.592593	0.738095	0.704244	0.4	0.615385	0.793103	23	6	5	8
84	2800 ~ 3000	amide	2	9	2	rbfDDA	0.615278	0.592593	0.738095	0.696429	0.4	0.571429	0.821429	23	5	6	8
84	2800 ~ 3000	amide	2	9	2	treebag	0.677186	0.592593	0.738095	0.696429	0.4	0.571429	0.821429	23	5	6	8
89	500 ~ 4000	amide	1	13	2	mlp	0.601765	0.592593	0.75	0.702381	0.412621	0.571429	0.833333	25	5	6	8
89	500 ~ 4000	amide	1	13	2	mlpWeightDecay	0.630681	0.592593	0.75	0.702381	0.412621	0.571429	0.833333	25	5	6	8
96	2800 ~ 3000	amide	2	13	2	svmLinear2	0.637051	0.592593	0.738095	0.696429	0.4	0.571429	0.821429	23	5	6	8
298	700 ~ 900	urea	2	5	2	earth	0.51629	0.592593	0.717949	0.703704	0.380952	0.666667	0.740741	20	7	4	8
312	2800 ~ 3000	urea	2	7	2	mlpWeightDecay	0.655683	0.592593	0.694444	0.6875	0.352941	0.666667	0.708333	17	7	4	8
312	2800 ~ 3000	urea	2	7	2	svmPoly	0.67526	0.592593	0.694444	0.6875	0.352941	0.666667	0.708333	17	7	4	8
347	700 ~ 1800	urea	2	5	3	svmLinear2	0.504221	0.592593	0.710526	0.698718	0.372372	0.666667	0.730769	19	7	4	8
348	2800 ~ 3000	urea	2	5	3	LogitBoost	0.628396	0.592593	0.710526	0.698718	0.372372	0.666667	0.730769	19	7	4	8
388	2800 ~ 3000	urea	0	5	5	mlp	0.731856	0.592593	0.717949	0.720779	0.388017	0.727273	0.714286	20	8	3	8
428	2800 ~ 3000	urea	1	13	5	cforest	0.723025	0.592593	0.731707	0.730303	0.402649	0.727273	0.733333	22	8	3	8
436	2800 ~ 3000	urea	0	5	10	cforest	0.592998	0.592593	0.725	0.708333	0.388889	0.666667	0.75	21	7	4	8
652	2800 ~ 3000	none	0	9	5	bagFDAGCV	0.544549	0.592593	0.710526	0.698718	0.372372	0.666667	0.730769	19	7	4	8
664	2800 ~ 3000	none	0	13	5	mlpWeightDecay	0.578245	0.592593	0.710526	0.698718	0.372372	0.666667	0.730769	19	7	4	8
668	2800 ~ 3000	none	1	13	5	gbm	0.716289	0.592593	0.717949	0.720779	0.388017	0.727273	0.714286	20	8	3	8
668	2800 ~ 3000	none	1	13	5	mlpWeightDecay	0.675599	0.592593	0.717949	0.720779	0.388017	0.727273	0.714286	20	8	3	8
692	2800 ~ 3000	none	1	7	10	ranger	0.583594	0.592593	0.725	0.725705	0.395604	0.727273	0.724138	21	8	3	8
692	2800 ~ 3000	none	1	7	10	rf	0.577544	0.592593	0.725	0.725705	0.395604	0.727273	0.724138	21	8	3	8
692	2800 ~ 3000	none	1	7	10	svmRadial	0.580413	0.592593	0.725	0.725705	0.395604	0.727273	0.724138	21	8	3	8
72	2800 ~ 3000	amide	2	7	2	bagFDAGCV	0.682586	0.592593	0.694444	0.6875	0.352941	0.666667	0.708333	17	7	4	8
145	500 ~ 4000	amide	0	5	5	svmLinear2	0.533517	0.590909	0.560976	0.649471	0.23444	0.928571	0.37037	10	17	1	13
193	500 ~ 4000	amide	0	5	10	svmLinear2	0.497063	0.590909	0.571429	0.660714	0.25	0.928571	0.392857	11	17	1	13
334	700 ~ 900	urea	2	13	2	earth	0.514715	0.590909	0.581395	0.671182	0.264259	0.928571	0.413793	12	17	1	13
370	700 ~ 900	urea	2	9	3	earth	0.617022	0.590909	0.581395	0.671182	0.264259	0.928571	0.413793	12	17	1	13
445	500 ~ 4000	urea	0	7	10	svmLinear	0.614698	0.590909	0.560976	0.649471	0.23444	0.928571	0.37037	10	17	1	13
77	500 ~ 4000	amide	1	9	2	knn	0.560567	0.590909	0.560976	0.649471	0.23444	0.928571	0.37037	10	17	1	13
94	700 ~ 900	amide	2	13	2	sdwd	0.703853	0.590909	0.571429	0.660714	0.25	0.928571	0.392857	11	17	1	13
316	2800 ~ 3000	urea	0	9	2	rpart2	0.559974	0.588235	0.815789	0.708754	0.48249	0.454545	0.962963	26	1	6	5
422	700 ~ 900	urea	0	13	5	svmLinear	0.367932	0.588235	0.674419	0.723118	0.35546	0.833333	0.612903	19	12	2	10
424	2800 ~ 3000	urea	0	13	5	mlpWeightDecay	0.661933	0.588235	0.674419	0.723118	0.35546	0.833333	0.612903	19	12	2	10
436	2800 ~ 3000	urea	0	5	10	svmLinear	0.671504	0.588235	0.65	0.702381	0.326923	0.833333	0.571429	16	12	2	10
532	2800 ~ 3000	none	0	5	2	rbfDDA	0.393437	0.588235	0.805556	0.722222	0.461538	0.555556	0.888889	24	3	4	5
668	2800 ~ 3000	none	1	13	5	svmRadialWeights	0.743523	0.588235	0.820513	0.709416	0.485876	0.454545	0.964286	27	1	6	5
124	2800 ~ 3000	amide	0	9	3	mlpWeightDecay	0.608719	0.588235	0.658537	0.671958	0.311751	0.714286	0.62963	17	10	4	10
132	2800 ~ 3000	amide	2	9	3	gbm	0.730459	0.588235	0.666667	0.678571	0.322581	0.714286	0.642857	18	10	4	10
148	2800 ~ 3000	amide	0	5	5	pda2	0.665328	0.588235	0.658537	0.671958	0.311751	0.714286	0.62963	17	10	4	10
152	2800 ~ 3000	amide	1	5	5	mlpWeightDecay	0.638989	0.588235	0.681818	0.690476	0.34188	0.714286	0.666667	20	10	4	10
152	2800 ~ 3000	amide	1	5	5	rpart	0.603846	0.588235	0.681818	0.690476	0.34188	0.714286	0.666667	20	10	4	10
336	2800 ~ 3000	urea	2	13	2	bagFDAGCV	0.725453	0.588235	0.674419	0.684729	0.332594	0.714286	0.655172	19	10	4	10
35	700 ~ 1800	amide	2	9	1	kernelpls	0.591131	0.588235	0.674419	0.684729	0.332594	0.714286	0.655172	19	10	4	10
35	700 ~ 1800	amide	2	9	1	pda2	0.590133	0.588235	0.674419	0.684729	0.332594	0.714286	0.655172	19	10	4	10
35	700 ~ 1800	amide	2	9	1	pls	0.591131	0.588235	0.674419	0.684729	0.332594	0.714286	0.655172	19	10	4	10
35	700 ~ 1800	amide	2	9	1	simpls	0.591131	0.588235	0.674419	0.684729	0.332594	0.714286	0.655172	19	10	4	10
35	700 ~ 1800	amide	2	9	1	widekernelpls	0.591131	0.588235	0.674419	0.684729	0.332594	0.714286	0.655172	19	10	4	10
370	700 ~ 900	urea	2	9	3	treebag	0.462973	0.588235	0.674419	0.684729	0.332594	0.714286	0.655172	19	10	4	10
372	2800 ~ 3000	urea	2	9	3	ctree	0.699246	0.588235	0.674419	0.684729	0.332594	0.714286	0.655172	19	10	4	10
392	2800 ~ 3000	urea	1	5	5	mlpWeightDecay	0.643888	0.588235	0.681818	0.690476	0.34188	0.714286	0.666667	20	10	4	10
396	2800 ~ 3000	urea	2	5	5	rf	0.690768	0.588235	0.674419	0.684729	0.332594	0.714286	0.655172	19	10	4	10
412	2800 ~ 3000	urea	0	9	5	LogitBoost	0.547332	0.588235	0.666667	0.678571	0.322581	0.714286	0.642857	18	10	4	10
412	2800 ~ 3000	urea	0	9	5	ranger	0.557865	0.588235	0.666667	0.678571	0.322581	0.714286	0.642857	18	10	4	10
412	2800 ~ 3000	urea	0	9	5	treebag	0.588403	0.588235	0.666667	0.678571	0.322581	0.714286	0.642857	18	10	4	10
420	2800 ~ 3000	urea	2	9	5	ctree	0.70048	0.588235	0.65	0.664835	0.3	0.714286	0.615385	16	10	4	10
448	2800 ~ 3000	urea	0	7	10	earth	0.605908	0.588235	0.658537	0.671958	0.311751	0.714286	0.62963	17	10	4	10
448	2800 ~ 3000	urea	0	7	10	ranger	0.485087	0.588235	0.658537	0.671958	0.311751	0.714286	0.62963	17	10	4	10
460	2800 ~ 3000	urea	0	9	10	bagFDAGCV	0.588295	0.588235	0.641026	0.673077	0.3	0.769231	0.576923	15	11	3	10
471	700 ~ 1800	urea	0	13	10	svmRadialSigma	0.579445	0.588235	0.658537	0.671958	0.311751	0.714286	0.62963	17	10	4	10
49	500 ~ 4000	amide	0	5	2	gcvEarth	0.459886	0.588235	0.658537	0.671958	0.311751	0.714286	0.62963	17	10	4	10
508	2800 ~ 3000	none	0	9	1	bagFDAGCV	0.449436	0.588235	0.805556	0.711538	0.466102	0.5	0.923077	24	2	5	5
508	2800 ~ 3000	none	0	9	1	LogitBoost	0.401712	0.588235	0.805556	0.711538	0.466102	0.5	0.923077	24	2	5	5
512	2800 ~ 3000	none	1	9	1	cforest	0.78508	0.588235	0.674419	0.684729	0.332594	0.714286	0.655172	19	10	4	10
524	2800 ~ 3000	none	1	13	1	rpart2	0.764088	0.588235	0.674419	0.684729	0.332594	0.714286	0.655172	19	10	4	10
536	2800 ~ 3000	none	1	5	2	RRFglobal	0.798332	0.588235	0.674419	0.684729	0.332594	0.714286	0.655172	19	10	4	10
612	2800 ~ 3000	none	2	9	3	rpart2	0.586193	0.588235	0.658537	0.671958	0.311751	0.714286	0.62963	17	10	4	10
632	2800 ~ 3000	none	1	5	5	svmLinear	0.636128	0.588235	0.681818	0.690476	0.34188	0.714286	0.666667	20	10	4	10
636	2800 ~ 3000	none	2	5	5	treebag	0.655174	0.588235	0.666667	0.678571	0.322581	0.714286	0.642857	18	10	4	10
96	2800 ~ 3000	amide	2	13	2	rpart	0.706458	0.588235	0.666667	0.678571	0.322581	0.714286	0.642857	18	10	4	10
96	2800 ~ 3000	amide	2	13	2	rpart2	0.702889	0.588235	0.666667	0.678571	0.322581	0.714286	0.642857	18	10	4	10
100	2800 ~ 3000	amide	0	5	3	svmRadial	0.490543	0.585366	0.595238	0.660714	0.26087	0.857143	0.464286	13	15	2	12
109	500 ~ 4000	amide	0	7	3	svmLinear2	0.546206	0.585366	0.585366	0.650794	0.246486	0.857143	0.444444	12	15	2	12
119	700 ~ 1800	amide	2	7	3	knn	0.478236	0.585366	0.595238	0.660714	0.26087	0.857143	0.464286	13	15	2	12
154	700 ~ 900	amide	2	5	5	sdwd	0.57386	0.585366	0.604651	0.669951	0.274081	0.857143	0.482759	14	15	2	12
357	500 ~ 4000	urea	2	7	3	knn	0.536568	0.585366	0.595238	0.660714	0.26087	0.857143	0.464286	13	15	2	12
445	500 ~ 4000	urea	0	7	10	svmLinear2	0.622731	0.585366	0.585366	0.650794	0.246486	0.857143	0.444444	12	15	2	12
53	500 ~ 4000	amide	1	5	2	knn	0.533271	0.585366	0.604651	0.669951	0.274081	0.857143	0.482759	14	15	2	12
349	500 ~ 4000	urea	0	7	3	svmLinear2	0.603897	0.585366	0.575	0.665242	0.254386	0.923077	0.407407	11	16	1	12
361	500 ~ 4000	urea	0	9	3	svmLinear2	0.614798	0.585366	0.575	0.665242	0.254386	0.923077	0.407407	11	16	1	12
108	2800 ~ 3000	amide	2	5	3	naive_bayes	0.646373	0.583333	0.74359	0.692308	0.4	0.538462	0.846154	22	4	6	7
128	2800 ~ 3000	amide	1	9	3	bagFDAGCV	0.561161	0.583333	0.767442	0.702564	0.423592	0.538462	0.866667	26	4	6	7
132	2800 ~ 3000	amide	2	9	3	svmRadial	0.690316	0.583333	0.761905	0.696429	0.423077	0.5	0.892857	25	3	7	7
144	2800 ~ 3000	amide	2	13	3	svmRadialCost	0.732235	0.583333	0.756098	0.697802	0.412607	0.538462	0.857143	24	4	6	7
161	500 ~ 4000	amide	1	7	5	svmLinear2	0.636146	0.583333	0.767442	0.698276	0.428191	0.5	0.896552	26	3	7	7
177	500 ~ 4000	amide	2	9	5	gbm	0.755811	0.583333	0.74359	0.692308	0.4	0.538462	0.846154	22	4	6	7
192	2800 ~ 3000	amide	2	13	5	RRF	0.671127	0.583333	0.736842	0.689231	0.392971	0.538462	0.84	21	4	6	7
197	500 ~ 4000	amide	1	5	10	mlp	0.63956	0.583333	0.761905	0.700265	0.418283	0.538462	0.862069	25	4	6	7
197	500 ~ 4000	amide	1	5	10	mlpWeightDecay	0.645334	0.583333	0.761905	0.700265	0.418283	0.538462	0.862069	25	4	6	7
20	2800 ~ 3000	amide	1	7	1	svmLinear2	0.716112	0.583333	0.772727	0.7	0.43299	0.5	0.9	27	3	7	7
201	500 ~ 4000	amide	2	5	10	gbm	0.636829	0.583333	0.736842	0.689231	0.392971	0.538462	0.84	21	4	6	7
233	500 ~ 4000	amide	1	13	10	bagFDAGCV	0.469336	0.583333	0.75	0.702381	0.404762	0.583333	0.821429	23	5	5	7
24	2800 ~ 3000	amide	2	7	1	naive_bayes	0.668264	0.583333	0.756098	0.694444	0.417614	0.5	0.888889	24	3	7	7
248	2800 ~ 3000	urea	1	5	1	bagFDAGCV	0.685653	0.583333	0.75	0.692308	0.411765	0.5	0.884615	23	3	7	7
260	2800 ~ 3000	urea	1	7	1	naive_bayes	0.727067	0.583333	0.756098	0.694444	0.417614	0.5	0.888889	24	3	7	7
260	2800 ~ 3000	urea	1	7	1	RRF	0.795111	0.583333	0.756098	0.694444	0.417614	0.5	0.888889	24	3	7	7
288	2800 ~ 3000	urea	2	13	1	gbm	0.676301	0.583333	0.736842	0.695513	0.391026	0.583333	0.807692	21	5	5	7
288	2800 ~ 3000	urea	2	13	1	mlp	0.635158	0.583333	0.736842	0.695513	0.391026	0.583333	0.807692	21	5	5	7
292	2800 ~ 3000	urea	0	5	2	sdwd	0.547032	0.583333	0.756098	0.694444	0.417614	0.5	0.888889	24	3	7	7
304	2800 ~ 3000	urea	0	7	2	mlpWeightDecay	0.557433	0.583333	0.512195	0.62963	0.192913	1	0.259259	7	20	0	14
308	2800 ~ 3000	urea	1	7	2	naive_bayes	0.701568	0.583333	0.761905	0.696429	0.423077	0.5	0.892857	25	3	7	7
318	700 ~ 900	urea	1	9	2	gcvEarth	0.509617	0.583333	0.756098	0.694444	0.417614	0.5	0.888889	24	3	7	7
347	700 ~ 1800	urea	2	5	3	svmLinear	0.506488	0.583333	0.736842	0.695513	0.391026	0.583333	0.807692	21	5	5	7
348	2800 ~ 3000	urea	2	5	3	gcvEarth	0.575091	0.583333	0.736842	0.695513	0.391026	0.583333	0.807692	21	5	5	7
348	2800 ~ 3000	urea	2	5	3	svmRadial	0.559143	0.583333	0.736842	0.695513	0.391026	0.583333	0.807692	21	5	5	7
384	2800 ~ 3000	urea	2	13	3	gaussprRadial	0.703047	0.583333	0.72973	0.685897	0.385382	0.538462	0.833333	20	4	6	7
384	2800 ~ 3000	urea	2	13	3	rbfDDA	0.607257	0.583333	0.72973	0.685897	0.385382	0.538462	0.833333	20	4	6	7
40	2800 ~ 3000	amide	0	13	1	naive_bayes	0.434977	0.583333	0.761905	0.696429	0.423077	0.5	0.892857	25	3	7	7
401	500 ~ 4000	urea	1	7	5	LogitBoost	0.594823	0.583333	0.74359	0.692308	0.4	0.538462	0.846154	22	4	6	7
404	2800 ~ 3000	urea	1	7	5	treebag	0.64634	0.583333	0.74359	0.692308	0.4	0.538462	0.846154	22	4	6	7
420	2800 ~ 3000	urea	2	9	5	naive_bayes	0.750341	0.583333	0.75	0.692308	0.411765	0.5	0.884615	23	3	7	7
428	2800 ~ 3000	urea	1	13	5	mlpWeightDecay	0.707015	0.583333	0.756098	0.718182	0.412607	0.636364	0.8	24	6	4	7
441	500 ~ 4000	urea	2	5	10	gcvEarth	0.571945	0.583333	0.736842	0.689231	0.392971	0.538462	0.84	21	4	6	7
448	2800 ~ 3000	urea	0	7	10	sdwd	0.507562	0.583333	0.756098	0.694444	0.417614	0.5	0.888889	24	3	7	7
456	2800 ~ 3000	urea	2	7	10	gbm	0.638209	0.583333	0.74359	0.692308	0.4	0.538462	0.846154	22	4	6	7
456	2800 ~ 3000	urea	2	7	10	rf	0.630764	0.583333	0.74359	0.692308	0.4	0.538462	0.846154	22	4	6	7
465	500 ~ 4000	urea	2	9	10	svmPoly	0.690757	0.583333	0.767442	0.702564	0.423592	0.538462	0.866667	26	4	6	7
47	700 ~ 1800	amide	2	13	1	svmLinear2	0.582811	0.583333	0.736842	0.695513	0.391026	0.583333	0.807692	21	5	5	7
472	2800 ~ 3000	urea	0	13	10	gcvEarth	0.546777	0.583333	0.756098	0.694444	0.417614	0.5	0.888889	24	3	7	7
48	2800 ~ 3000	amide	2	13	1	rbfDDA	0.662144	0.583333	0.736842	0.695513	0.391026	0.583333	0.807692	21	5	5	7
480	2800 ~ 3000	urea	2	13	10	gbm	0.480379	0.583333	0.74359	0.711039	0.4	0.636364	0.785714	22	6	4	7
496	2800 ~ 3000	none	0	7	1	treebag	0.489518	0.583333	0.714286	0.735043	0.385965	0.777778	0.692308	18	8	2	7
508	2800 ~ 3000	none	0	9	1	knn	0.466096	0.583333	0.722222	0.715385	0.383562	0.7	0.730769	19	7	3	7
510	700 ~ 900	none	1	9	1	svmPoly	0.625678	0.583333	0.767442	0.698276	0.428191	0.5	0.896552	26	3	7	7
516	2800 ~ 3000	none	2	9	1	gcvEarth	0.541739	0.583333	0.736842	0.695513	0.391026	0.583333	0.807692	21	5	5	7
520	2800 ~ 3000	none	0	13	1	rbfDDA	0.473237	0.583333	0.722222	0.715385	0.383562	0.7	0.730769	19	7	3	7
55	700 ~ 1800	amide	1	5	2	svmLinear2	0.465216	0.583333	0.767442	0.698276	0.428191	0.5	0.896552	26	3	7	7
560	2800 ~ 3000	none	1	9	2	RRFglobal	0.758496	0.583333	0.767442	0.711022	0.422043	0.583333	0.83871	26	5	5	7
576	2800 ~ 3000	none	2	13	2	svmRadial	0.627198	0.583333	0.756098	0.694444	0.417614	0.5	0.888889	24	3	7	7
580	2800 ~ 3000	none	0	5	3	pda2	0.60376	0.583333	0.722222	0.740741	0.393939	0.777778	0.703704	19	8	2	7
605	500 ~ 4000	none	1	9	3	svmLinear	0.5863	0.583333	0.761905	0.700265	0.418283	0.538462	0.862069	25	4	6	7
610	700 ~ 900	none	2	9	3	gcvEarth	0.477905	0.583333	0.756098	0.694444	0.417614	0.5	0.888889	24	3	7	7
612	2800 ~ 3000	none	2	9	3	svmRadial	0.605464	0.583333	0.756098	0.694444	0.417614	0.5	0.888889	24	3	7	7
613	500 ~ 4000	none	0	13	3	svmLinear2	0.584022	0.583333	0.736842	0.695513	0.391026	0.583333	0.807692	21	5	5	7
621	500 ~ 4000	none	2	13	3	svmLinear	0.620605	0.583333	0.75	0.695157	0.406528	0.538462	0.851852	23	4	6	7
624	2800 ~ 3000	none	2	13	3	naive_bayes	0.76707	0.583333	0.75	0.695157	0.406528	0.538462	0.851852	23	4	6	7
624	2800 ~ 3000	none	2	13	3	rf	0.784274	0.583333	0.75	0.695157	0.406528	0.538462	0.851852	23	4	6	7
637	500 ~ 4000	none	0	7	5	svmLinear2	0.601006	0.583333	0.736842	0.695513	0.391026	0.583333	0.807692	21	5	5	7
641	500 ~ 4000	none	1	7	5	mlpWeightDecay	0.64439	0.583333	0.767442	0.702564	0.423592	0.538462	0.866667	26	4	6	7
641	500 ~ 4000	none	1	7	5	svmLinear2	0.643776	0.583333	0.767442	0.702564	0.423592	0.538462	0.866667	26	4	6	7
648	2800 ~ 3000	none	2	7	5	rf	0.72785	0.583333	0.756098	0.694444	0.417614	0.5	0.888889	24	3	7	7
648	2800 ~ 3000	none	2	7	5	svmRadial	0.721583	0.583333	0.756098	0.694444	0.417614	0.5	0.888889	24	3	7	7
657	500 ~ 4000	none	2	9	5	mlpWeightDecay	0.613241	0.583333	0.75	0.695157	0.406528	0.538462	0.851852	23	4	6	7
660	2800 ~ 3000	none	2	9	5	rbfDDA	0.747098	0.583333	0.75	0.695157	0.406528	0.538462	0.851852	23	4	6	7
667	700 ~ 1800	none	1	13	5	gcvEarth	0.641618	0.583333	0.74359	0.711039	0.4	0.636364	0.785714	22	6	4	7
668	2800 ~ 3000	none	1	13	5	ranger	0.697432	0.583333	0.74359	0.711039	0.4	0.636364	0.785714	22	6	4	7
668	2800 ~ 3000	none	1	13	5	rf	0.695333	0.583333	0.74359	0.711039	0.4	0.636364	0.785714	22	6	4	7
681	500 ~ 4000	none	2	5	10	svmPoly	0.621089	0.583333	0.75	0.695157	0.406528	0.538462	0.851852	23	4	6	7
692	2800 ~ 3000	none	1	7	10	svmLinear	0.565653	0.583333	0.75	0.714734	0.406528	0.636364	0.793103	23	6	4	7
8	2800 ~ 3000	amide	1	5	1	naive_bayes	0.706218	0.583333	0.75	0.692308	0.411765	0.5	0.884615	23	3	7	7
89	500 ~ 4000	amide	1	13	2	svmLinear	0.631034	0.583333	0.772727	0.7	0.43299	0.5	0.9	27	3	7	7
92	2800 ~ 3000	amide	1	13	2	gcvEarth	0.554231	0.583333	0.772727	0.7	0.43299	0.5	0.9	27	3	7	7
94	700 ~ 900	amide	2	13	2	ctree	0.588104	0.583333	0.52381	0.642857	0.210526	1	0.285714	8	20	0	14
101	500 ~ 4000	amide	1	5	3	mlpWeightDecay	0.606337	0.580645	0.704545	0.688095	0.355856	0.642857	0.733333	22	8	5	9
104	2800 ~ 3000	amide	1	5	3	rbfDDA	0.583771	0.580645	0.704545	0.688095	0.355856	0.642857	0.733333	22	8	5	9
107	700 ~ 1800	amide	2	5	3	gbm	0.539658	0.580645	0.666667	0.673077	0.315789	0.692308	0.653846	17	9	4	9
108	2800 ~ 3000	amide	2	5	3	ctree	0.646113	0.580645	0.666667	0.673077	0.315789	0.692308	0.653846	17	9	4	9
108	2800 ~ 3000	amide	2	5	3	gaussprRadial	0.626572	0.580645	0.666667	0.673077	0.315789	0.692308	0.653846	17	9	4	9
108	2800 ~ 3000	amide	2	5	3	kernelpls	0.644008	0.580645	0.666667	0.673077	0.315789	0.692308	0.653846	17	9	4	9
108	2800 ~ 3000	amide	2	5	3	pls	0.644008	0.580645	0.666667	0.673077	0.315789	0.692308	0.653846	17	9	4	9
108	2800 ~ 3000	amide	2	5	3	simpls	0.644008	0.580645	0.666667	0.673077	0.315789	0.692308	0.653846	17	9	4	9
108	2800 ~ 3000	amide	2	5	3	svmPoly	0.654129	0.580645	0.666667	0.673077	0.315789	0.692308	0.653846	17	9	4	9
108	2800 ~ 3000	amide	2	5	3	widekernelpls	0.644008	0.580645	0.666667	0.673077	0.315789	0.692308	0.653846	17	9	4	9
120	2800 ~ 3000	amide	2	7	3	ranger	0.637722	0.580645	0.690476	0.678571	0.338983	0.642857	0.714286	20	8	5	9
129	500 ~ 4000	amide	2	9	3	kernelpls	0.624614	0.580645	0.690476	0.678571	0.338983	0.642857	0.714286	20	8	5	9
129	500 ~ 4000	amide	2	9	3	pls	0.624614	0.580645	0.690476	0.678571	0.338983	0.642857	0.714286	20	8	5	9
129	500 ~ 4000	amide	2	9	3	simpls	0.624614	0.580645	0.690476	0.678571	0.338983	0.642857	0.714286	20	8	5	9
129	500 ~ 4000	amide	2	9	3	widekernelpls	0.624614	0.580645	0.690476	0.678571	0.338983	0.642857	0.714286	20	8	5	9
151	700 ~ 1800	amide	1	5	5	RRFglobal	0.502983	0.580645	0.704545	0.688095	0.355856	0.642857	0.733333	22	8	5	9
165	500 ~ 4000	amide	2	7	5	RRF	0.590956	0.580645	0.675	0.667582	0.319372	0.642857	0.692308	18	8	5	9
168	2800 ~ 3000	amide	2	7	5	knn	0.712378	0.580645	0.675	0.667582	0.319372	0.642857	0.692308	18	8	5	9
20	2800 ~ 3000	amide	1	7	1	gbm	0.777888	0.580645	0.704545	0.688095	0.355856	0.642857	0.733333	22	8	5	9
216	2800 ~ 3000	amide	2	7	10	knn	0.603176	0.580645	0.675	0.679487	0.326425	0.692308	0.666667	18	9	4	9
23	700 ~ 1800	amide	2	7	1	kernelpls	0.58961	0.580645	0.682927	0.67328	0.32956	0.642857	0.703704	19	8	5	9
23	700 ~ 1800	amide	2	7	1	pls	0.58961	0.580645	0.682927	0.67328	0.32956	0.642857	0.703704	19	8	5	9
23	700 ~ 1800	amide	2	7	1	simpls	0.58961	0.580645	0.682927	0.67328	0.32956	0.642857	0.703704	19	8	5	9
23	700 ~ 1800	amide	2	7	1	widekernelpls	0.58961	0.580645	0.682927	0.67328	0.32956	0.642857	0.703704	19	8	5	9
244	2800 ~ 3000	urea	0	5	1	mlp	0.653182	0.580645	0.675	0.667582	0.319372	0.642857	0.692308	18	8	5	9
248	2800 ~ 3000	urea	1	5	1	bagFDA	0.703166	0.580645	0.675	0.667582	0.319372	0.642857	0.692308	18	8	5	9
248	2800 ~ 3000	urea	1	5	1	rpart	0.572507	0.580645	0.675	0.667582	0.319372	0.642857	0.692308	18	8	5	9
248	2800 ~ 3000	urea	1	5	1	svmPoly	0.733862	0.580645	0.675	0.667582	0.319372	0.642857	0.692308	18	8	5	9
260	2800 ~ 3000	urea	1	7	1	pda2	0.768032	0.580645	0.682927	0.67328	0.32956	0.642857	0.703704	19	8	5	9
268	2800 ~ 3000	urea	0	9	1	mlp	0.67506	0.580645	0.675	0.679487	0.326425	0.692308	0.666667	18	9	4	9
268	2800 ~ 3000	urea	0	9	1	pda2	0.670028	0.580645	0.675	0.679487	0.326425	0.692308	0.666667	18	9	4	9
336	2800 ~ 3000	urea	2	13	2	mlpWeightDecay	0.633292	0.580645	0.697674	0.683498	0.347725	0.642857	0.724138	21	8	5	9
336	2800 ~ 3000	urea	2	13	2	ranger	0.722335	0.580645	0.697674	0.683498	0.347725	0.642857	0.724138	21	8	5	9
336	2800 ~ 3000	urea	2	13	2	RRF	0.72955	0.580645	0.697674	0.683498	0.347725	0.642857	0.724138	21	8	5	9
336	2800 ~ 3000	urea	2	13	2	svmRadialSigma	0.655863	0.580645	0.697674	0.683498	0.347725	0.642857	0.724138	21	8	5	9
340	2800 ~ 3000	urea	0	5	3	pda2	0.704855	0.580645	0.675	0.679487	0.326425	0.692308	0.666667	18	9	4	9
341	500 ~ 4000	urea	1	5	3	mlpWeightDecay	0.660599	0.580645	0.697674	0.683498	0.347725	0.642857	0.724138	21	8	5	9
341	500 ~ 4000	urea	1	5	3	svmLinear2	0.669858	0.580645	0.697674	0.683498	0.347725	0.642857	0.724138	21	8	5	9
360	2800 ~ 3000	urea	2	7	3	mlpWeightDecay	0.660501	0.580645	0.690476	0.678571	0.338983	0.642857	0.714286	20	8	5	9
360	2800 ~ 3000	urea	2	7	3	ranger	0.678403	0.580645	0.690476	0.678571	0.338983	0.642857	0.714286	20	8	5	9
372	2800 ~ 3000	urea	2	9	3	bagFDAGCV	0.737499	0.580645	0.697674	0.683498	0.347725	0.642857	0.724138	21	8	5	9
372	2800 ~ 3000	urea	2	9	3	gbm	0.723352	0.580645	0.697674	0.683498	0.347725	0.642857	0.724138	21	8	5	9
396	2800 ~ 3000	urea	2	5	5	ranger	0.70343	0.580645	0.697674	0.683498	0.347725	0.642857	0.724138	21	8	5	9
396	2800 ~ 3000	urea	2	5	5	RRFglobal	0.694044	0.580645	0.697674	0.683498	0.347725	0.642857	0.724138	21	8	5	9
404	2800 ~ 3000	urea	1	7	5	RRF	0.673871	0.580645	0.666667	0.673077	0.315789	0.692308	0.653846	17	9	4	9
404	2800 ~ 3000	urea	1	7	5	svmLinear2	0.67978	0.580645	0.666667	0.673077	0.315789	0.692308	0.653846	17	9	4	9
420	2800 ~ 3000	urea	2	9	5	bagFDA	0.784679	0.580645	0.675	0.667582	0.319372	0.642857	0.692308	18	8	5	9
436	2800 ~ 3000	urea	0	5	10	RRFglobal	0.617723	0.580645	0.675	0.696429	0.336735	0.75	0.642857	18	10	3	9
44	2800 ~ 3000	amide	1	13	1	bagFDAGCV	0.70085	0.580645	0.704545	0.688095	0.355856	0.642857	0.733333	22	8	5	9
44	2800 ~ 3000	amide	1	13	1	cforest	0.81898	0.580645	0.704545	0.688095	0.355856	0.642857	0.733333	22	8	5	9
44	2800 ~ 3000	amide	1	13	1	gbm	0.812469	0.580645	0.704545	0.688095	0.355856	0.642857	0.733333	22	8	5	9
44	2800 ~ 3000	amide	1	13	1	svmRadialWeights	0.655981	0.580645	0.704545	0.688095	0.355856	0.642857	0.733333	22	8	5	9
444	2800 ~ 3000	urea	2	5	10	earth	0.649072	0.580645	0.657895	0.666154	0.304225	0.692308	0.64	16	9	4	9
448	2800 ~ 3000	urea	0	7	10	bagFDA	0.609347	0.580645	0.682927	0.67328	0.32956	0.642857	0.703704	19	8	5	9
460	2800 ~ 3000	urea	0	9	10	gaussprRadial	0.555535	0.580645	0.666667	0.673077	0.315789	0.692308	0.653846	17	9	4	9
460	2800 ~ 3000	urea	0	9	10	RRF	0.603817	0.580645	0.666667	0.673077	0.315789	0.692308	0.653846	17	9	4	9
460	2800 ~ 3000	urea	0	9	10	svmRadial	0.565512	0.580645	0.666667	0.673077	0.315789	0.692308	0.653846	17	9	4	9
460	2800 ~ 3000	urea	0	9	10	svmRadialCost	0.586978	0.580645	0.666667	0.673077	0.315789	0.692308	0.653846	17	9	4	9
460	2800 ~ 3000	urea	0	9	10	svmRadialWeights	0.56367	0.580645	0.666667	0.673077	0.315789	0.692308	0.653846	17	9	4	9
48	2800 ~ 3000	amide	2	13	1	gbm	0.674602	0.580645	0.657895	0.682692	0.315789	0.75	0.615385	16	10	3	9
48	2800 ~ 3000	amide	2	13	1	gcvEarth	0.555812	0.580645	0.657895	0.682692	0.315789	0.75	0.615385	16	10	3	9
488	2800 ~ 3000	none	1	5	1	bagFDA	0.704448	0.580645	0.704545	0.688095	0.355856	0.642857	0.733333	22	8	5	9
488	2800 ~ 3000	none	1	5	1	kernelpls	0.74132	0.580645	0.704545	0.688095	0.355856	0.642857	0.733333	22	8	5	9
488	2800 ~ 3000	none	1	5	1	pda2	0.750312	0.580645	0.704545	0.688095	0.355856	0.642857	0.733333	22	8	5	9
488	2800 ~ 3000	none	1	5	1	pls	0.74132	0.580645	0.704545	0.688095	0.355856	0.642857	0.733333	22	8	5	9
488	2800 ~ 3000	none	1	5	1	simpls	0.74132	0.580645	0.704545	0.688095	0.355856	0.642857	0.733333	22	8	5	9
488	2800 ~ 3000	none	1	5	1	widekernelpls	0.74132	0.580645	0.704545	0.688095	0.355856	0.642857	0.733333	22	8	5	9
500	2800 ~ 3000	none	1	7	1	gcvEarth	0.61524	0.580645	0.690476	0.678571	0.338983	0.642857	0.714286	20	8	5	9
500	2800 ~ 3000	none	1	7	1	svmRadial	0.7484	0.580645	0.690476	0.678571	0.338983	0.642857	0.714286	20	8	5	9
512	2800 ~ 3000	none	1	9	1	ranger	0.790076	0.580645	0.697674	0.683498	0.347725	0.642857	0.724138	21	8	5	9
52	2800 ~ 3000	amide	0	5	2	naive_bayes	0.343185	0.580645	0.682927	0.67328	0.32956	0.642857	0.703704	19	8	5	9
523	700 ~ 1800	none	1	13	1	svmLinear2	0.540859	0.580645	0.697674	0.683498	0.347725	0.642857	0.724138	21	8	5	9
524	2800 ~ 3000	none	1	13	1	gbm	0.750012	0.580645	0.697674	0.683498	0.347725	0.642857	0.724138	21	8	5	9
527	700 ~ 1800	none	2	13	1	gbm	0.604102	0.580645	0.666667	0.673077	0.315789	0.692308	0.653846	17	9	4	9
528	2800 ~ 3000	none	2	13	1	cforest	0.758069	0.580645	0.666667	0.673077	0.315789	0.692308	0.653846	17	9	4	9
528	2800 ~ 3000	none	2	13	1	svmPoly	0.732018	0.580645	0.666667	0.673077	0.315789	0.692308	0.653846	17	9	4	9
536	2800 ~ 3000	none	1	5	2	gaussprRadial	0.718364	0.580645	0.697674	0.683498	0.347725	0.642857	0.724138	21	8	5	9
552	2800 ~ 3000	none	2	7	2	rbfDDA	0.550008	0.580645	0.690476	0.678571	0.338983	0.642857	0.714286	20	8	5	9
56	2800 ~ 3000	amide	1	5	2	bagFDAGCV	0.697907	0.580645	0.697674	0.683498	0.347725	0.642857	0.724138	21	8	5	9
564	2800 ~ 3000	none	2	9	2	rf	0.69035	0.580645	0.690476	0.678571	0.338983	0.642857	0.714286	20	8	5	9
564	2800 ~ 3000	none	2	9	2	svmPoly	0.711076	0.580645	0.690476	0.678571	0.338983	0.642857	0.714286	20	8	5	9
576	2800 ~ 3000	none	2	13	2	gaussprRadial	0.618116	0.580645	0.682927	0.67328	0.32956	0.642857	0.703704	19	8	5	9
576	2800 ~ 3000	none	2	13	2	gbm	0.701063	0.580645	0.682927	0.67328	0.32956	0.642857	0.703704	19	8	5	9
576	2800 ~ 3000	none	2	13	2	mlp	0.668571	0.580645	0.682927	0.67328	0.32956	0.642857	0.703704	19	8	5	9
576	2800 ~ 3000	none	2	13	2	mlpWeightDecay	0.646215	0.580645	0.682927	0.67328	0.32956	0.642857	0.703704	19	8	5	9
576	2800 ~ 3000	none	2	13	2	treebag	0.699025	0.580645	0.682927	0.67328	0.32956	0.642857	0.703704	19	8	5	9
583	700 ~ 1800	none	1	5	3	svmLinear2	0.541141	0.580645	0.697674	0.683498	0.347725	0.642857	0.724138	21	8	5	9
588	2800 ~ 3000	none	2	5	3	LogitBoost	0.625209	0.580645	0.690476	0.678571	0.338983	0.642857	0.714286	20	8	5	9
588	2800 ~ 3000	none	2	5	3	mlpWeightDecay	0.630977	0.580645	0.690476	0.678571	0.338983	0.642857	0.714286	20	8	5	9
588	2800 ~ 3000	none	2	5	3	svmLinear2	0.616305	0.580645	0.690476	0.678571	0.338983	0.642857	0.714286	20	8	5	9
588	2800 ~ 3000	none	2	5	3	svmPoly	0.636446	0.580645	0.690476	0.678571	0.338983	0.642857	0.714286	20	8	5	9
600	2800 ~ 3000	none	2	7	3	mlp	0.647055	0.580645	0.690476	0.678571	0.338983	0.642857	0.714286	20	8	5	9
600	2800 ~ 3000	none	2	7	3	ranger	0.637443	0.580645	0.690476	0.678571	0.338983	0.642857	0.714286	20	8	5	9
609	500 ~ 4000	none	2	9	3	LogitBoost	0.590936	0.580645	0.682927	0.67328	0.32956	0.642857	0.703704	19	8	5	9
636	2800 ~ 3000	none	2	5	5	svmRadial	0.664446	0.580645	0.690476	0.678571	0.338983	0.642857	0.714286	20	8	5	9
64	2800 ~ 3000	amide	0	7	2	treebag	0.495449	0.580645	0.682927	0.67328	0.32956	0.642857	0.703704	19	8	5	9
640	2800 ~ 3000	none	0	7	5	LogitBoost	0.520413	0.580645	0.657895	0.682692	0.315789	0.75	0.615385	16	10	3	9
652	2800 ~ 3000	none	0	9	5	bagFDA	0.57006	0.580645	0.657895	0.682692	0.315789	0.75	0.615385	16	10	3	9
694	700 ~ 900	none	2	7	10	treebag	0.578469	0.580645	0.675	0.679487	0.326425	0.692308	0.666667	18	9	4	9
699	700 ~ 1800	none	0	9	10	ctree	0.496697	0.580645	0.666667	0.673077	0.315789	0.692308	0.653846	17	9	4	9
8	2800 ~ 3000	amide	1	5	1	gaussprRadial	0.70921	0.580645	0.675	0.667582	0.319372	0.642857	0.692308	18	8	5	9
8	2800 ~ 3000	amide	1	5	1	pda2	0.717291	0.580645	0.675	0.667582	0.319372	0.642857	0.692308	18	8	5	9
80	2800 ~ 3000	amide	1	9	2	gbm	0.699303	0.580645	0.682927	0.67328	0.32956	0.642857	0.703704	19	8	5	9
80	2800 ~ 3000	amide	1	9	2	mlp	0.587438	0.580645	0.682927	0.67328	0.32956	0.642857	0.703704	19	8	5	9
84	2800 ~ 3000	amide	2	9	2	gaussprRadial	0.605554	0.580645	0.690476	0.678571	0.338983	0.642857	0.714286	20	8	5	9
84	2800 ~ 3000	amide	2	9	2	gcvEarth	0.581914	0.580645	0.690476	0.678571	0.338983	0.642857	0.714286	20	8	5	9
84	2800 ~ 3000	amide	2	9	2	mlpWeightDecay	0.68264	0.580645	0.690476	0.678571	0.338983	0.642857	0.714286	20	8	5	9
84	2800 ~ 3000	amide	2	9	2	ranger	0.704409	0.580645	0.690476	0.678571	0.338983	0.642857	0.714286	20	8	5	9
84	2800 ~ 3000	amide	2	9	2	svmPoly	0.697497	0.580645	0.690476	0.678571	0.338983	0.642857	0.714286	20	8	5	9
88	2800 ~ 3000	amide	0	13	2	bagFDAGCV	0.691087	0.580645	0.690476	0.678571	0.338983	0.642857	0.714286	20	8	5	9
96	2800 ~ 3000	amide	2	13	2	knn	0.660932	0.580645	0.690476	0.678571	0.338983	0.642857	0.714286	20	8	5	9
97	500 ~ 4000	amide	0	5	3	svmLinear	0.525032	0.580645	0.690476	0.678571	0.338983	0.642857	0.714286	20	8	5	9
120	2800 ~ 3000	amide	2	7	3	knn	0.521348	0.578947	0.619048	0.660714	0.272727	0.785714	0.535714	15	13	3	11
131	700 ~ 1800	amide	2	9	3	RRFglobal	0.511455	0.578947	0.619048	0.660714	0.272727	0.785714	0.535714	15	13	3	11
145	500 ~ 4000	amide	0	5	5	svmLinear	0.500864	0.578947	0.609756	0.652116	0.259594	0.785714	0.518519	14	13	3	11
193	500 ~ 4000	amide	0	5	10	svmLinear	0.459029	0.578947	0.619048	0.660714	0.272727	0.785714	0.535714	15	13	3	11
244	2800 ~ 3000	urea	0	5	1	knn	0.559121	0.578947	0.6	0.642857	0.245283	0.785714	0.5	13	13	3	11
252	2800 ~ 3000	urea	2	5	1	rbfDDA	0.670162	0.578947	0.692308	0.721805	0.361963	0.785714	0.657895	25	13	3	11
396	2800 ~ 3000	urea	2	5	5	rpart2	0.634097	0.578947	0.627907	0.668719	0.284823	0.785714	0.551724	16	13	3	11
49	500 ~ 4000	amide	0	5	2	svmLinear	0.491372	0.578947	0.609756	0.652116	0.259594	0.785714	0.518519	14	13	3	11
500	2800 ~ 3000	none	1	7	1	knn	0.685427	0.578947	0.619048	0.660714	0.272727	0.785714	0.535714	15	13	3	11
536	2800 ~ 3000	none	1	5	2	knn	0.711377	0.578947	0.627907	0.668719	0.284823	0.785714	0.551724	16	13	3	11
56	2800 ~ 3000	amide	1	5	2	knn	0.644585	0.578947	0.627907	0.668719	0.284823	0.785714	0.551724	16	13	3	11
636	2800 ~ 3000	none	2	5	5	knn	0.649948	0.578947	0.619048	0.660714	0.272727	0.785714	0.535714	15	13	3	11
676	2800 ~ 3000	none	0	5	10	svmLinear2	0.593385	0.578947	0.555556	0.645833	0.225806	0.916667	0.375	9	15	1	11
7	700 ~ 1800	amide	1	5	1	knn	0.562819	0.578947	0.6	0.642857	0.245283	0.785714	0.5	13	13	3	11
73	500 ~ 4000	amide	0	9	2	svmLinear	0.549058	0.578947	0.6	0.642857	0.245283	0.785714	0.5	13	13	3	11
85	500 ~ 4000	amide	0	13	2	svmLinear	0.589979	0.578947	0.619048	0.660714	0.272727	0.785714	0.535714	15	13	3	11
91	700 ~ 1800	amide	1	13	2	rpart2	0.521195	0.578947	0.636364	0.67619	0.296	0.785714	0.566667	17	13	3	11
214	700 ~ 900	amide	2	7	10	RRF	0.664638	0.578947	0.6	0.663818	0.264368	0.846154	0.481481	13	14	2	11
334	700 ~ 900	urea	2	13	2	sdwd	0.647923	0.577778	0.55814	0.653941	0.234302	0.928571	0.37931	11	18	1	13
503	700 ~ 1800	none	2	7	1	knn	0.530423	0.577778	0.547619	0.642857	0.219178	0.928571	0.357143	10	18	1	13
52	2800 ~ 3000	amide	0	5	2	mlpWeightDecay	0.617185	0.577778	0.536585	0.630952	0.202661	0.928571	0.333333	9	18	1	13
545	500 ~ 4000	none	1	7	2	knn	0.607085	0.577778	0.55814	0.653941	0.234302	0.928571	0.37931	11	18	1	13
581	500 ~ 4000	none	1	5	3	knn	0.519151	0.577778	0.55814	0.653941	0.234302	0.928571	0.37931	11	18	1	13
105	500 ~ 4000	amide	2	5	3	knn	0.576628	0.571429	0.538462	0.634615	0.205882	0.923077	0.346154	9	17	1	12
105	500 ~ 4000	amide	2	5	3	RRFglobal	0.587985	0.571429	0.692308	0.673077	0.333333	0.615385	0.730769	19	7	5	8
107	700 ~ 1800	amide	2	5	3	svmLinear2	0.511612	0.571429	0.692308	0.673077	0.333333	0.615385	0.730769	19	7	5	8
108	2800 ~ 3000	amide	2	5	3	ranger	0.679191	0.571429	0.692308	0.673077	0.333333	0.615385	0.730769	19	7	5	8
137	500 ~ 4000	amide	1	13	3	cforest	0.614858	0.571429	0.692308	0.673077	0.333333	0.615385	0.730769	19	7	5	8
172	2800 ~ 3000	amide	0	9	5	mlpWeightDecay	0.736022	0.571429	0.692308	0.673077	0.333333	0.615385	0.730769	19	7	5	8
176	2800 ~ 3000	amide	1	9	5	bagFDA	0.707794	0.571429	0.692308	0.673077	0.333333	0.615385	0.730769	19	7	5	8
192	2800 ~ 3000	amide	2	13	5	mlpWeightDecay	0.618479	0.571429	0.684211	0.667692	0.323442	0.615385	0.72	18	7	5	8
192	2800 ~ 3000	amide	2	13	5	svmLinear2	0.600257	0.571429	0.684211	0.667692	0.323442	0.615385	0.72	18	7	5	8
216	2800 ~ 3000	amide	2	7	10	gbm	0.684035	0.571429	0.7	0.678063	0.342466	0.615385	0.740741	20	7	5	8
216	2800 ~ 3000	amide	2	7	10	kernelpls	0.687853	0.571429	0.7	0.678063	0.342466	0.615385	0.740741	20	7	5	8
216	2800 ~ 3000	amide	2	7	10	pda2	0.675342	0.571429	0.7	0.678063	0.342466	0.615385	0.740741	20	7	5	8
216	2800 ~ 3000	amide	2	7	10	pls	0.687853	0.571429	0.7	0.678063	0.342466	0.615385	0.740741	20	7	5	8
216	2800 ~ 3000	amide	2	7	10	simpls	0.687853	0.571429	0.7	0.678063	0.342466	0.615385	0.740741	20	7	5	8
216	2800 ~ 3000	amide	2	7	10	svmRadialSigma	0.662435	0.571429	0.7	0.678063	0.342466	0.615385	0.740741	20	7	5	8
216	2800 ~ 3000	amide	2	7	10	widekernelpls	0.687853	0.571429	0.7	0.678063	0.342466	0.615385	0.740741	20	7	5	8
228	2800 ~ 3000	amide	2	9	10	gbm	0.53336	0.571429	0.707317	0.682692	0.350923	0.615385	0.75	21	7	5	8
233	500 ~ 4000	amide	1	13	10	svmLinear2	0.558227	0.571429	0.775	0.696429	0.423077	0.5	0.892857	25	3	6	6
288	2800 ~ 3000	urea	2	13	1	gaussprRadial	0.661671	0.571429	0.684211	0.679487	0.329412	0.666667	0.692308	18	8	4	8
300	2800 ~ 3000	urea	2	5	2	naive_bayes	0.644173	0.571429	0.769231	0.694444	0.41791	0.5	0.888889	24	3	6	6
300	2800 ~ 3000	urea	2	5	2	rf	0.66325	0.571429	0.769231	0.694444	0.41791	0.5	0.888889	24	3	6	6
300	2800 ~ 3000	urea	2	5	2	svmRadialSigma	0.619874	0.571429	0.769231	0.694444	0.41791	0.5	0.888889	24	3	6	6
300	2800 ~ 3000	urea	2	5	2	treebag	0.608197	0.571429	0.769231	0.694444	0.41791	0.5	0.888889	24	3	6	6
310	700 ~ 900	urea	2	7	2	gcvEarth	0.556585	0.571429	0.75	0.6875	0.4	0.5	0.875	21	3	6	6
312	2800 ~ 3000	urea	2	7	2	rf	0.668116	0.571429	0.75	0.6875	0.4	0.5	0.875	21	3	6	6
340	2800 ~ 3000	urea	0	5	3	RRF	0.563176	0.571429	0.7	0.678063	0.342466	0.615385	0.740741	20	7	5	8
348	2800 ~ 3000	urea	2	5	3	svmRadialSigma	0.561187	0.571429	0.763158	0.692308	0.412371	0.5	0.884615	23	3	6	6
373	500 ~ 4000	urea	0	13	3	svmLinear2	0.623907	0.571429	0.55	0.646724	0.222462	0.923077	0.37037	10	17	1	12
381	500 ~ 4000	urea	2	13	3	LogitBoost	0.52058	0.571429	0.675676	0.661859	0.312693	0.615385	0.708333	17	7	5	8
381	500 ~ 4000	urea	2	13	3	svmPoly	0.653579	0.571429	0.675676	0.661859	0.312693	0.615385	0.708333	17	7	5	8
383	700 ~ 1800	urea	2	13	3	mlp	0.414057	0.571429	0.675676	0.661859	0.312693	0.615385	0.708333	17	7	5	8
397	500 ~ 4000	urea	0	7	5	gcvEarth	0.430219	0.571429	0.560976	0.657967	0.237603	0.923077	0.392857	11	17	1	12
421	500 ~ 4000	urea	0	13	5	rbfDDA	0.405297	0.571429	0.72093	0.704301	0.370732	0.666667	0.741935	23	8	4	8
436	2800 ~ 3000	urea	0	5	10	gaussprRadial	0.575783	0.571429	0.7	0.690476	0.347826	0.666667	0.714286	20	8	4	8
436	2800 ~ 3000	urea	0	5	10	rpart2	0.562748	0.571429	0.7	0.690476	0.347826	0.666667	0.714286	20	8	4	8
441	500 ~ 4000	urea	2	5	10	svmRadialSigma	0.565113	0.571429	0.684211	0.667692	0.323442	0.615385	0.72	18	7	5	8
444	2800 ~ 3000	urea	2	5	10	kernelpls	0.765975	0.571429	0.684211	0.667692	0.323442	0.615385	0.72	18	7	5	8
444	2800 ~ 3000	urea	2	5	10	pda2	0.739011	0.571429	0.684211	0.667692	0.323442	0.615385	0.72	18	7	5	8
444	2800 ~ 3000	urea	2	5	10	pls	0.765975	0.571429	0.684211	0.667692	0.323442	0.615385	0.72	18	7	5	8
444	2800 ~ 3000	urea	2	5	10	simpls	0.765975	0.571429	0.684211	0.667692	0.323442	0.615385	0.72	18	7	5	8
444	2800 ~ 3000	urea	2	5	10	svmPoly	0.765514	0.571429	0.684211	0.667692	0.323442	0.615385	0.72	18	7	5	8
444	2800 ~ 3000	urea	2	5	10	widekernelpls	0.765975	0.571429	0.684211	0.667692	0.323442	0.615385	0.72	18	7	5	8
456	2800 ~ 3000	urea	2	7	10	kernelpls	0.711343	0.571429	0.692308	0.673077	0.333333	0.615385	0.730769	19	7	5	8
456	2800 ~ 3000	urea	2	7	10	pls	0.711343	0.571429	0.692308	0.673077	0.333333	0.615385	0.730769	19	7	5	8
456	2800 ~ 3000	urea	2	7	10	widekernelpls	0.711343	0.571429	0.692308	0.673077	0.333333	0.615385	0.730769	19	7	5	8
468	2800 ~ 3000	urea	2	9	10	RRFglobal	0.585491	0.571429	0.72093	0.691026	0.366093	0.615385	0.766667	23	7	5	8
468	2800 ~ 3000	urea	2	9	10	svmLinear	0.57576	0.571429	0.72093	0.691026	0.366093	0.615385	0.766667	23	7	5	8
496	2800 ~ 3000	none	0	7	1	rf	0.469813	0.571429	0.742857	0.717949	0.393064	0.666667	0.769231	20	6	3	6
496	2800 ~ 3000	none	0	7	1	svmLinear	0.599325	0.571429	0.742857	0.717949	0.393064	0.666667	0.769231	20	6	3	6
502	700 ~ 900	none	2	7	1	rpart	0.447758	0.571429	0.5	0.625	0.181818	1	0.25	7	21	0	14
502	700 ~ 900	none	2	7	1	rpart2	0.444306	0.571429	0.5	0.625	0.181818	1	0.25	7	21	0	14
515	700 ~ 1800	none	2	9	1	kernelpls	0.631386	0.571429	0.684211	0.679487	0.329412	0.666667	0.692308	18	8	4	8
515	700 ~ 1800	none	2	9	1	pls	0.631386	0.571429	0.684211	0.679487	0.329412	0.666667	0.692308	18	8	4	8
515	700 ~ 1800	none	2	9	1	simpls	0.631386	0.571429	0.684211	0.679487	0.329412	0.666667	0.692308	18	8	4	8
515	700 ~ 1800	none	2	9	1	widekernelpls	0.631386	0.571429	0.684211	0.679487	0.329412	0.666667	0.692308	18	8	4	8
528	2800 ~ 3000	none	2	13	1	ctree	0.696819	0.571429	0.692308	0.673077	0.333333	0.615385	0.730769	19	7	5	8
528	2800 ~ 3000	none	2	13	1	gaussprRadial	0.710764	0.571429	0.692308	0.673077	0.333333	0.615385	0.730769	19	7	5	8
528	2800 ~ 3000	none	2	13	1	mlpWeightDecay	0.710176	0.571429	0.692308	0.673077	0.333333	0.615385	0.730769	19	7	5	8
528	2800 ~ 3000	none	2	13	1	rbfDDA	0.648238	0.571429	0.692308	0.673077	0.333333	0.615385	0.730769	19	7	5	8
528	2800 ~ 3000	none	2	13	1	svmLinear2	0.726881	0.571429	0.692308	0.673077	0.333333	0.615385	0.730769	19	7	5	8
529	500 ~ 4000	none	0	5	2	RRFglobal	0.515258	0.571429	0.75	0.722222	0.4	0.666667	0.777778	21	6	3	6
532	2800 ~ 3000	none	0	5	2	knn	0.452487	0.571429	0.75	0.722222	0.4	0.666667	0.777778	21	6	3	6
532	2800 ~ 3000	none	0	5	2	RRF	0.508555	0.571429	0.75	0.722222	0.4	0.666667	0.777778	21	6	3	6
580	2800 ~ 3000	none	0	5	3	knn	0.533872	0.571429	0.75	0.722222	0.4	0.666667	0.777778	21	6	3	6
580	2800 ~ 3000	none	0	5	3	svmPoly	0.558739	0.571429	0.75	0.722222	0.4	0.666667	0.777778	21	6	3	6
593	500 ~ 4000	none	1	7	3	knn	0.470248	0.571429	0.522727	0.65	0.214286	1	0.3	9	21	0	14
60	2800 ~ 3000	amide	2	5	2	naive_bayes	0.571742	0.571429	0.763158	0.692308	0.412371	0.5	0.884615	23	3	6	6
60	2800 ~ 3000	amide	2	5	2	ranger	0.622584	0.571429	0.763158	0.692308	0.412371	0.5	0.884615	23	3	6	6
616	2800 ~ 3000	none	0	13	3	svmRadialSigma	0.566849	0.571429	0.684211	0.679487	0.329412	0.666667	0.692308	18	8	4	8
620	2800 ~ 3000	none	1	13	3	kernelpls	0.743976	0.571429	0.684211	0.667692	0.323442	0.615385	0.72	18	7	5	8
620	2800 ~ 3000	none	1	13	3	pda2	0.744236	0.571429	0.684211	0.667692	0.323442	0.615385	0.72	18	7	5	8
620	2800 ~ 3000	none	1	13	3	pls	0.743976	0.571429	0.684211	0.667692	0.323442	0.615385	0.72	18	7	5	8
620	2800 ~ 3000	none	1	13	3	simpls	0.743976	0.571429	0.684211	0.667692	0.323442	0.615385	0.72	18	7	5	8
620	2800 ~ 3000	none	1	13	3	widekernelpls	0.743976	0.571429	0.684211	0.667692	0.323442	0.615385	0.72	18	7	5	8
621	500 ~ 4000	none	2	13	3	gaussprRadial	0.638592	0.571429	0.7	0.678063	0.342466	0.615385	0.740741	20	7	5	8
637	500 ~ 4000	none	0	7	5	svmPoly	0.586127	0.571429	0.763158	0.692308	0.412371	0.5	0.884615	23	3	6	6
640	2800 ~ 3000	none	0	7	5	cforest	0.494565	0.571429	0.684211	0.679487	0.329412	0.666667	0.692308	18	8	4	8
640	2800 ~ 3000	none	0	7	5	ranger	0.532223	0.571429	0.684211	0.679487	0.329412	0.666667	0.692308	18	8	4	8
644	2800 ~ 3000	none	1	7	5	svmLinear	0.63827	0.571429	0.72093	0.691026	0.366093	0.615385	0.766667	23	7	5	8
652	2800 ~ 3000	none	0	9	5	gaussprRadial	0.514792	0.571429	0.684211	0.679487	0.329412	0.666667	0.692308	18	8	4	8
652	2800 ~ 3000	none	0	9	5	rbfDDA	0.439903	0.571429	0.684211	0.679487	0.329412	0.666667	0.692308	18	8	4	8
653	500 ~ 4000	none	1	9	5	gcvEarth	0.525234	0.571429	0.692308	0.673077	0.333333	0.615385	0.730769	19	7	5	8
656	2800 ~ 3000	none	1	9	5	kernelpls	0.760545	0.571429	0.692308	0.673077	0.333333	0.615385	0.730769	19	7	5	8
656	2800 ~ 3000	none	1	9	5	pls	0.760545	0.571429	0.692308	0.673077	0.333333	0.615385	0.730769	19	7	5	8
656	2800 ~ 3000	none	1	9	5	sdwd	0.760319	0.571429	0.692308	0.673077	0.333333	0.615385	0.730769	19	7	5	8
656	2800 ~ 3000	none	1	9	5	simpls	0.760545	0.571429	0.692308	0.673077	0.333333	0.615385	0.730769	19	7	5	8
656	2800 ~ 3000	none	1	9	5	widekernelpls	0.760545	0.571429	0.692308	0.673077	0.333333	0.615385	0.730769	19	7	5	8
669	500 ~ 4000	none	2	13	5	mlpWeightDecay	0.678656	0.571429	0.707317	0.682692	0.350923	0.615385	0.75	21	7	5	8
671	700 ~ 1800	none	2	13	5	bagFDA	0.507659	0.571429	0.707317	0.682692	0.350923	0.615385	0.75	21	7	5	8
672	2800 ~ 3000	none	2	13	5	cforest	0.751815	0.571429	0.707317	0.682692	0.350923	0.615385	0.75	21	7	5	8
694	700 ~ 900	none	2	7	10	earth	0.537769	0.571429	0.7	0.678063	0.342466	0.615385	0.740741	20	7	5	8
696	2800 ~ 3000	none	2	7	10	kernelpls	0.762487	0.571429	0.7	0.678063	0.342466	0.615385	0.740741	20	7	5	8
696	2800 ~ 3000	none	2	7	10	mlpWeightDecay	0.666209	0.571429	0.7	0.678063	0.342466	0.615385	0.740741	20	7	5	8
696	2800 ~ 3000	none	2	7	10	pda2	0.75164	0.571429	0.7	0.678063	0.342466	0.615385	0.740741	20	7	5	8
696	2800 ~ 3000	none	2	7	10	pls	0.762487	0.571429	0.7	0.678063	0.342466	0.615385	0.740741	20	7	5	8
696	2800 ~ 3000	none	2	7	10	simpls	0.762487	0.571429	0.7	0.678063	0.342466	0.615385	0.740741	20	7	5	8
696	2800 ~ 3000	none	2	7	10	svmLinear2	0.691066	0.571429	0.7	0.678063	0.342466	0.615385	0.740741	20	7	5	8
696	2800 ~ 3000	none	2	7	10	widekernelpls	0.762487	0.571429	0.7	0.678063	0.342466	0.615385	0.740741	20	7	5	8
708	2800 ~ 3000	none	2	9	10	naive_bayes	0.585321	0.571429	0.714286	0.687003	0.358779	0.615385	0.758621	22	7	5	8
715	700 ~ 1800	none	1	13	10	gcvEarth	0.432432	0.571429	0.714286	0.687003	0.358779	0.615385	0.758621	22	7	5	8
106	700 ~ 900	amide	2	5	3	RRF	0.560207	0.571429	0.615385	0.653846	0.262295	0.769231	0.538462	14	12	3	10
115	700 ~ 1800	amide	1	7	3	gcvEarth	0.496252	0.571429	0.727273	0.685714	0.371429	0.571429	0.8	24	6	6	8
124	2800 ~ 3000	amide	0	9	3	naive_bayes	0.388455	0.571429	0.634146	0.653439	0.273908	0.714286	0.592593	16	11	4	10
132	2800 ~ 3000	amide	2	9	3	svmRadialWeights	0.698904	0.571429	0.714286	0.678571	0.357143	0.571429	0.785714	22	6	6	8
155	700 ~ 1800	amide	2	5	5	mlp	0.389806	0.571429	0.72093	0.682266	0.364532	0.571429	0.793103	23	6	6	8
160	2800 ~ 3000	amide	0	7	5	naive_bayes	0.440268	0.571429	0.780488	0.695055	0.434916	0.461538	0.928571	26	2	7	6
165	500 ~ 4000	amide	2	7	5	mlpWeightDecay	0.627343	0.571429	0.7	0.67033	0.340659	0.571429	0.769231	20	6	6	8
165	500 ~ 4000	amide	2	7	5	rpart	0.505074	0.571429	0.7	0.67033	0.340659	0.571429	0.769231	20	6	6	8
165	500 ~ 4000	amide	2	7	5	rpart2	0.505074	0.571429	0.7	0.67033	0.340659	0.571429	0.769231	20	6	6	8
168	2800 ~ 3000	amide	2	7	5	rpart	0.706803	0.571429	0.7	0.67033	0.340659	0.571429	0.769231	20	6	6	8
168	2800 ~ 3000	amide	2	7	5	rpart2	0.703832	0.571429	0.7	0.67033	0.340659	0.571429	0.769231	20	6	6	8
168	2800 ~ 3000	amide	2	7	5	svmLinear2	0.630373	0.571429	0.7	0.67033	0.340659	0.571429	0.769231	20	6	6	8
172	2800 ~ 3000	amide	0	9	5	cforest	0.479136	0.571429	0.769231	0.692308	0.425532	0.461538	0.923077	24	2	7	6
172	2800 ~ 3000	amide	0	9	5	sdwd	0.549445	0.571429	0.769231	0.692308	0.425532	0.461538	0.923077	24	2	7	6
172	2800 ~ 3000	amide	0	9	5	svmPoly	0.658132	0.571429	0.615385	0.653846	0.262295	0.769231	0.538462	14	12	3	10
172	2800 ~ 3000	amide	0	9	5	treebag	0.514832	0.571429	0.615385	0.653846	0.262295	0.769231	0.538462	14	12	3	10
192	2800 ~ 3000	amide	2	13	5	svmRadial	0.647297	0.571429	0.763158	0.690769	0.420339	0.461538	0.92	23	2	7	6
192	2800 ~ 3000	amide	2	13	5	svmRadialCost	0.652429	0.571429	0.763158	0.690769	0.420339	0.461538	0.92	23	2	7	6
20	2800 ~ 3000	amide	1	7	1	bagFDAGCV	0.725942	0.571429	0.727273	0.685714	0.371429	0.571429	0.8	24	6	6	8
20	2800 ~ 3000	amide	1	7	1	rbfDDA	0.626398	0.571429	0.727273	0.685714	0.371429	0.571429	0.8	24	6	6	8
20	2800 ~ 3000	amide	1	7	1	RRF	0.771971	0.571429	0.727273	0.685714	0.371429	0.571429	0.8	24	6	6	8
217	500 ~ 4000	amide	0	9	10	RRF	0.59858	0.571429	0.634146	0.67033	0.28737	0.769231	0.571429	16	12	3	10
232	2800 ~ 3000	amide	0	13	10	mlp	0.640493	0.571429	0.785714	0.696429	0.44898	0.428571	0.964286	27	1	8	6
236	2800 ~ 3000	amide	1	13	10	cforest	0.582365	0.571429	0.625	0.684524	0.292453	0.833333	0.535714	15	13	2	10
243	700 ~ 1800	urea	0	5	1	rpart2	0.56597	0.571429	0.625	0.645604	0.261084	0.714286	0.576923	15	11	4	10
244	2800 ~ 3000	urea	0	5	1	rpart	0.550776	0.571429	0.775	0.695055	0.440994	0.428571	0.961538	25	1	8	6
248	2800 ~ 3000	urea	1	5	1	kernelpls	0.732041	0.571429	0.7	0.67033	0.340659	0.571429	0.769231	20	6	6	8
248	2800 ~ 3000	urea	1	5	1	pda2	0.738543	0.571429	0.7	0.67033	0.340659	0.571429	0.769231	20	6	6	8
248	2800 ~ 3000	urea	1	5	1	pls	0.732041	0.571429	0.7	0.67033	0.340659	0.571429	0.769231	20	6	6	8
248	2800 ~ 3000	urea	1	5	1	simpls	0.732041	0.571429	0.7	0.67033	0.340659	0.571429	0.769231	20	6	6	8
248	2800 ~ 3000	urea	1	5	1	widekernelpls	0.732041	0.571429	0.7	0.67033	0.340659	0.571429	0.769231	20	6	6	8
251	700 ~ 1800	urea	2	5	1	kernelpls	0.563365	0.571429	0.711538	0.712406	0.366883	0.714286	0.710526	27	11	4	10
251	700 ~ 1800	urea	2	5	1	pls	0.563365	0.571429	0.711538	0.712406	0.366883	0.714286	0.710526	27	11	4	10
251	700 ~ 1800	urea	2	5	1	simpls	0.563365	0.571429	0.711538	0.712406	0.366883	0.714286	0.710526	27	11	4	10
251	700 ~ 1800	urea	2	5	1	widekernelpls	0.563365	0.571429	0.711538	0.712406	0.366883	0.714286	0.710526	27	11	4	10
252	2800 ~ 3000	urea	2	5	1	svmPoly	0.658003	0.571429	0.769231	0.706767	0.413534	0.571429	0.842105	32	6	6	8
256	2800 ~ 3000	urea	0	7	1	rpart	0.635979	0.571429	0.785714	0.696429	0.44898	0.428571	0.964286	27	1	8	6
256	2800 ~ 3000	urea	0	7	1	rpart2	0.649627	0.571429	0.785714	0.696429	0.44898	0.428571	0.964286	27	1	8	6
256	2800 ~ 3000	urea	0	7	1	svmLinear2	0.706933	0.571429	0.785714	0.696429	0.44898	0.428571	0.964286	27	1	8	6
260	2800 ~ 3000	urea	1	7	1	RRFglobal	0.784302	0.571429	0.707317	0.674603	0.349206	0.571429	0.777778	21	6	6	8
268	2800 ~ 3000	urea	0	9	1	rpart2	0.556025	0.571429	0.775	0.693732	0.43038	0.461538	0.925926	25	2	7	6
271	700 ~ 1800	urea	1	9	1	earth	0.503899	0.571429	0.72093	0.682266	0.364532	0.571429	0.793103	23	6	6	8
272	2800 ~ 3000	urea	1	9	1	bagFDAGCV	0.709824	0.571429	0.72093	0.682266	0.364532	0.571429	0.793103	23	6	6	8
272	2800 ~ 3000	urea	1	9	1	pls	0.680508	0.571429	0.72093	0.682266	0.364532	0.571429	0.793103	23	6	6	8
272	2800 ~ 3000	urea	1	9	1	widekernelpls	0.680508	0.571429	0.72093	0.682266	0.364532	0.571429	0.793103	23	6	6	8
276	2800 ~ 3000	urea	2	9	1	ranger	0.633154	0.571429	0.72093	0.682266	0.364532	0.571429	0.793103	23	6	6	8
278	700 ~ 900	urea	0	13	1	naive_bayes	0.557796	0.571429	0.707317	0.674603	0.349206	0.571429	0.777778	21	6	6	8
284	2800 ~ 3000	urea	1	13	1	gcvEarth	0.626463	0.571429	0.72093	0.682266	0.364532	0.571429	0.793103	23	6	6	8
284	2800 ~ 3000	urea	1	13	1	svmRadial	0.658247	0.571429	0.72093	0.682266	0.364532	0.571429	0.793103	23	6	6	8
294	700 ~ 900	urea	1	5	2	RRF	0.53484	0.571429	0.642857	0.660714	0.285714	0.714286	0.607143	17	11	4	10
296	2800 ~ 3000	urea	1	5	2	treebag	0.746386	0.571429	0.714286	0.678571	0.357143	0.571429	0.785714	22	6	6	8
302	700 ~ 900	urea	0	7	2	naive_bayes	0.557884	0.571429	0.707317	0.674603	0.349206	0.571429	0.777778	21	6	6	8
304	2800 ~ 3000	urea	0	7	2	gaussprRadial	0.436444	0.571429	0.634146	0.653439	0.273908	0.714286	0.592593	16	11	4	10
305	500 ~ 4000	urea	1	7	2	bagFDA	0.617851	0.571429	0.714286	0.678571	0.357143	0.571429	0.785714	22	6	6	8
305	500 ~ 4000	urea	1	7	2	svmLinear2	0.64243	0.571429	0.714286	0.678571	0.357143	0.571429	0.785714	22	6	6	8
308	2800 ~ 3000	urea	1	7	2	gcvEarth	0.583704	0.571429	0.714286	0.678571	0.357143	0.571429	0.785714	22	6	6	8
308	2800 ~ 3000	urea	1	7	2	ranger	0.763609	0.571429	0.714286	0.678571	0.357143	0.571429	0.785714	22	6	6	8
308	2800 ~ 3000	urea	1	7	2	rf	0.755164	0.571429	0.714286	0.678571	0.357143	0.571429	0.785714	22	6	6	8
308	2800 ~ 3000	urea	1	7	2	RRF	0.761516	0.571429	0.714286	0.678571	0.357143	0.571429	0.785714	22	6	6	8
32	2800 ~ 3000	amide	1	9	1	LogitBoost	0.782413	0.571429	0.727273	0.685714	0.371429	0.571429	0.8	24	6	6	8
320	2800 ~ 3000	urea	1	9	2	bagFDAGCV	0.618752	0.571429	0.707317	0.674603	0.349206	0.571429	0.777778	21	6	6	8
320	2800 ~ 3000	urea	1	9	2	cforest	0.718534	0.571429	0.707317	0.674603	0.349206	0.571429	0.777778	21	6	6	8
320	2800 ~ 3000	urea	1	9	2	ranger	0.71017	0.571429	0.707317	0.674603	0.349206	0.571429	0.777778	21	6	6	8
324	2800 ~ 3000	urea	2	9	2	RRFglobal	0.71906	0.571429	0.714286	0.678571	0.357143	0.571429	0.785714	22	6	6	8
335	700 ~ 1800	urea	2	13	2	rpart2	0.478944	0.571429	0.581395	0.652709	0.242661	0.857143	0.448276	13	16	2	12
336	2800 ~ 3000	urea	2	13	2	rpart	0.620764	0.571429	0.651163	0.667488	0.296619	0.714286	0.62069	18	11	4	10
336	2800 ~ 3000	urea	2	13	2	svmRadialCost	0.637018	0.571429	0.72093	0.682266	0.364532	0.571429	0.793103	23	6	6	8
337	500 ~ 4000	urea	0	5	3	svmLinear	0.617534	0.571429	0.625	0.662393	0.275362	0.769231	0.555556	15	12	3	10
340	2800 ~ 3000	urea	0	5	3	gbm	0.554663	0.571429	0.775	0.693732	0.43038	0.461538	0.925926	25	2	7	6
344	2800 ~ 3000	urea	1	5	3	ctree	0.750633	0.571429	0.72093	0.682266	0.364532	0.571429	0.793103	23	6	6	8
344	2800 ~ 3000	urea	1	5	3	gcvEarth	0.665229	0.571429	0.72093	0.682266	0.364532	0.571429	0.793103	23	6	6	8
344	2800 ~ 3000	urea	1	5	3	treebag	0.736379	0.571429	0.72093	0.682266	0.364532	0.571429	0.793103	23	6	6	8
356	2800 ~ 3000	urea	1	7	3	RRF	0.702428	0.571429	0.727273	0.685714	0.371429	0.571429	0.8	24	6	6	8
36	2800 ~ 3000	amide	2	9	1	gbm	0.647732	0.571429	0.72093	0.682266	0.364532	0.571429	0.793103	23	6	6	8
36	2800 ~ 3000	amide	2	9	1	svmRadialCost	0.669888	0.571429	0.72093	0.682266	0.364532	0.571429	0.793103	23	6	6	8
360	2800 ~ 3000	urea	2	7	3	rbfDDA	0.656437	0.571429	0.714286	0.678571	0.357143	0.571429	0.785714	22	6	6	8
364	2800 ~ 3000	urea	0	9	3	gbm	0.552702	0.571429	0.775	0.693732	0.43038	0.461538	0.925926	25	2	7	6
368	2800 ~ 3000	urea	1	9	3	gcvEarth	0.535929	0.571429	0.790698	0.697436	0.443165	0.461538	0.933333	28	2	7	6
372	2800 ~ 3000	urea	2	9	3	svmLinear2	0.693996	0.571429	0.72093	0.682266	0.364532	0.571429	0.793103	23	6	6	8
376	2800 ~ 3000	urea	0	13	3	naive_bayes	0.531419	0.571429	0.775	0.693732	0.43038	0.461538	0.925926	25	2	7	6
376	2800 ~ 3000	urea	0	13	3	svmRadialSigma	0.553023	0.571429	0.775	0.693732	0.43038	0.461538	0.925926	25	2	7	6
392	2800 ~ 3000	urea	1	5	5	rpart	0.627737	0.571429	0.659091	0.67381	0.306723	0.714286	0.633333	19	11	4	10
392	2800 ~ 3000	urea	1	5	5	rpart2	0.627868	0.571429	0.659091	0.67381	0.306723	0.714286	0.633333	19	11	4	10
395	700 ~ 1800	urea	2	5	5	ctree	0.438728	0.571429	0.651163	0.667488	0.296619	0.714286	0.62069	18	11	4	10
396	2800 ~ 3000	urea	2	5	5	svmRadial	0.65114	0.571429	0.72093	0.682266	0.364532	0.571429	0.793103	23	6	6	8
40	2800 ~ 3000	amide	0	13	1	gbm	0.610255	0.571429	0.714286	0.678571	0.357143	0.571429	0.785714	22	6	6	8
40	2800 ~ 3000	amide	0	13	1	RRF	0.569313	0.571429	0.642857	0.660714	0.285714	0.714286	0.607143	17	11	4	10
400	2800 ~ 3000	urea	0	7	5	sdwd	0.568844	0.571429	0.780488	0.695055	0.434916	0.461538	0.928571	26	2	7	6
404	2800 ~ 3000	urea	1	7	5	LogitBoost	0.656758	0.571429	0.769231	0.692308	0.425532	0.461538	0.923077	24	2	7	6
410	700 ~ 900	urea	0	9	5	svmPoly	0.555342	0.571429	0.714286	0.678571	0.357143	0.571429	0.785714	22	6	6	8
412	2800 ~ 3000	urea	0	9	5	gbm	0.487287	0.571429	0.642857	0.660714	0.285714	0.714286	0.607143	17	11	4	10
416	2800 ~ 3000	urea	1	9	5	rpart	0.478981	0.571429	0.684211	0.721429	0.352273	0.8	0.642857	18	10	2	8
420	2800 ~ 3000	urea	2	9	5	bagFDAGCV	0.664292	0.571429	0.7	0.67033	0.340659	0.571429	0.769231	20	6	6	8
421	500 ~ 4000	urea	0	13	5	kernelpls	0.494265	0.571429	0.651163	0.706989	0.32319	0.833333	0.580645	18	13	2	10
421	500 ~ 4000	urea	0	13	5	pls	0.494265	0.571429	0.651163	0.706989	0.32319	0.833333	0.580645	18	13	2	10
421	500 ~ 4000	urea	0	13	5	simpls	0.494265	0.571429	0.651163	0.706989	0.32319	0.833333	0.580645	18	13	2	10
421	500 ~ 4000	urea	0	13	5	widekernelpls	0.494265	0.571429	0.651163	0.706989	0.32319	0.833333	0.580645	18	13	2	10
424	2800 ~ 3000	urea	0	13	5	naive_bayes	0.643827	0.571429	0.651163	0.706989	0.32319	0.833333	0.580645	18	13	2	10
428	2800 ~ 3000	urea	1	13	5	sdwd	0.709078	0.571429	0.707317	0.713636	0.364341	0.727273	0.7	21	9	3	8
428	2800 ~ 3000	urea	1	13	5	svmLinear2	0.685988	0.571429	0.707317	0.713636	0.364341	0.727273	0.7	21	9	3	8
436	2800 ~ 3000	urea	0	5	10	kernelpls	0.693623	0.571429	0.625	0.684524	0.292453	0.833333	0.535714	15	13	2	10
436	2800 ~ 3000	urea	0	5	10	pls	0.693623	0.571429	0.625	0.684524	0.292453	0.833333	0.535714	15	13	2	10
436	2800 ~ 3000	urea	0	5	10	rpart	0.558938	0.571429	0.625	0.684524	0.292453	0.833333	0.535714	15	13	2	10
436	2800 ~ 3000	urea	0	5	10	simpls	0.693623	0.571429	0.625	0.684524	0.292453	0.833333	0.535714	15	13	2	10
436	2800 ~ 3000	urea	0	5	10	widekernelpls	0.693623	0.571429	0.625	0.684524	0.292453	0.833333	0.535714	15	13	2	10
44	2800 ~ 3000	amide	1	13	1	svmRadial	0.655213	0.571429	0.727273	0.685714	0.371429	0.571429	0.8	24	6	6	8
448	2800 ~ 3000	urea	0	7	10	svmRadial	0.556981	0.571429	0.707317	0.674603	0.349206	0.571429	0.777778	21	6	6	8
452	2800 ~ 3000	urea	1	7	10	mlp	0.535827	0.571429	0.707317	0.713636	0.364341	0.727273	0.7	21	9	3	8
486	700 ~ 900	none	1	5	1	RRF	0.509515	0.571429	0.659091	0.67381	0.306723	0.714286	0.633333	19	11	4	10
488	2800 ~ 3000	none	1	5	1	LogitBoost	0.72763	0.571429	0.727273	0.685714	0.371429	0.571429	0.8	24	6	6	8
488	2800 ~ 3000	none	1	5	1	RRF	0.741078	0.571429	0.727273	0.685714	0.371429	0.571429	0.8	24	6	6	8
488	2800 ~ 3000	none	1	5	1	RRFglobal	0.721968	0.571429	0.727273	0.685714	0.371429	0.571429	0.8	24	6	6	8
488	2800 ~ 3000	none	1	5	1	treebag	0.670158	0.571429	0.727273	0.685714	0.371429	0.571429	0.8	24	6	6	8
496	2800 ~ 3000	none	0	7	1	rpart2	0.407662	0.571429	0.828571	0.702991	0.475	0.444444	0.961538	25	1	5	4
500	2800 ~ 3000	none	1	7	1	RRF	0.781682	0.571429	0.714286	0.678571	0.357143	0.571429	0.785714	22	6	6	8
502	700 ~ 900	none	2	7	1	svmRadialWeights	0.535203	0.571429	0.785714	0.696429	0.44898	0.428571	0.964286	27	1	8	6
508	2800 ~ 3000	none	0	9	1	pda2	0.583674	0.571429	0.666667	0.707692	0.333333	0.8	0.615385	16	10	2	8
508	2800 ~ 3000	none	0	9	1	rpart2	0.381876	0.571429	0.666667	0.707692	0.333333	0.8	0.615385	16	10	2	8
510	700 ~ 900	none	1	9	1	ctree	0.543358	0.571429	0.651163	0.667488	0.296619	0.714286	0.62069	18	11	4	10
523	700 ~ 1800	none	1	13	1	LogitBoost	0.544732	0.571429	0.651163	0.667488	0.296619	0.714286	0.62069	18	11	4	10
53	500 ~ 4000	amide	1	5	2	rf	0.637049	0.571429	0.72093	0.682266	0.364532	0.571429	0.793103	23	6	6	8
533	500 ~ 4000	none	1	5	2	bagFDAGCV	0.59156	0.571429	0.72093	0.682266	0.364532	0.571429	0.793103	23	6	6	8
533	500 ~ 4000	none	1	5	2	gbm	0.665105	0.571429	0.72093	0.682266	0.364532	0.571429	0.793103	23	6	6	8
533	500 ~ 4000	none	1	5	2	RRFglobal	0.602873	0.571429	0.72093	0.682266	0.364532	0.571429	0.793103	23	6	6	8
535	700 ~ 1800	none	1	5	2	svmLinear	0.509608	0.571429	0.72093	0.682266	0.364532	0.571429	0.793103	23	6	6	8
545	500 ~ 4000	none	1	7	2	gbm	0.706576	0.571429	0.72093	0.682266	0.364532	0.571429	0.793103	23	6	6	8
546	700 ~ 900	none	1	7	2	LogitBoost	0.489737	0.571429	0.72093	0.682266	0.364532	0.571429	0.793103	23	6	6	8
547	700 ~ 1800	none	1	7	2	svmLinear	0.464411	0.571429	0.72093	0.682266	0.364532	0.571429	0.793103	23	6	6	8
551	700 ~ 1800	none	2	7	2	treebag	0.544568	0.571429	0.714286	0.678571	0.357143	0.571429	0.785714	22	6	6	8
556	2800 ~ 3000	none	0	9	2	RRF	0.586456	0.571429	0.666667	0.707692	0.333333	0.8	0.615385	16	10	2	8
56	2800 ~ 3000	amide	1	5	2	ctree	0.698583	0.571429	0.651163	0.667488	0.296619	0.714286	0.62069	18	11	4	10
561	500 ~ 4000	none	2	9	2	RRF	0.577316	0.571429	0.714286	0.678571	0.357143	0.571429	0.785714	22	6	6	8
564	2800 ~ 3000	none	2	9	2	gbm	0.711269	0.571429	0.642857	0.660714	0.285714	0.714286	0.607143	17	11	4	10
568	2800 ~ 3000	none	0	13	2	pda2	0.64739	0.571429	0.675676	0.690559	0.329305	0.727273	0.653846	17	9	3	8
581	500 ~ 4000	none	1	5	3	mlpWeightDecay	0.650511	0.571429	0.72093	0.682266	0.364532	0.571429	0.793103	23	6	6	8
581	500 ~ 4000	none	1	5	3	svmLinear2	0.650703	0.571429	0.72093	0.682266	0.364532	0.571429	0.793103	23	6	6	8
588	2800 ~ 3000	none	2	5	3	cforest	0.691603	0.571429	0.642857	0.660714	0.285714	0.714286	0.607143	17	11	4	10
588	2800 ~ 3000	none	2	5	3	ranger	0.66433	0.571429	0.714286	0.678571	0.357143	0.571429	0.785714	22	6	6	8
593	500 ~ 4000	none	1	7	3	svmLinear2	0.574843	0.571429	0.727273	0.685714	0.371429	0.571429	0.8	24	6	6	8
604	2800 ~ 3000	none	0	9	3	LogitBoost	0.533221	0.571429	0.675676	0.690559	0.329305	0.727273	0.653846	17	9	3	8
604	2800 ~ 3000	none	0	9	3	pda2	0.64563	0.571429	0.675676	0.690559	0.329305	0.727273	0.653846	17	9	3	8
604	2800 ~ 3000	none	0	9	3	svmLinear	0.614434	0.571429	0.675676	0.690559	0.329305	0.727273	0.653846	17	9	3	8
612	2800 ~ 3000	none	2	9	3	treebag	0.611843	0.571429	0.707317	0.674603	0.349206	0.571429	0.777778	21	6	6	8
616	2800 ~ 3000	none	0	13	3	kernelpls	0.667128	0.571429	0.605263	0.666667	0.267352	0.833333	0.5	13	13	2	10
616	2800 ~ 3000	none	0	13	3	pls	0.667128	0.571429	0.605263	0.666667	0.267352	0.833333	0.5	13	13	2	10
616	2800 ~ 3000	none	0	13	3	widekernelpls	0.667128	0.571429	0.605263	0.666667	0.267352	0.833333	0.5	13	13	2	10
621	500 ~ 4000	none	2	13	3	svmRadial	0.622937	0.571429	0.775	0.693732	0.43038	0.461538	0.925926	25	2	7	6
624	2800 ~ 3000	none	2	13	3	earth	0.706061	0.571429	0.625	0.662393	0.275362	0.769231	0.555556	15	12	3	10
636	2800 ~ 3000	none	2	5	5	cforest	0.720501	0.571429	0.642857	0.660714	0.285714	0.714286	0.607143	17	11	4	10
637	500 ~ 4000	none	0	7	5	knn	0.48035	0.571429	0.605263	0.666667	0.267352	0.833333	0.5	13	13	2	10
640	2800 ~ 3000	none	0	7	5	kernelpls	0.635593	0.571429	0.605263	0.666667	0.267352	0.833333	0.5	13	13	2	10
640	2800 ~ 3000	none	0	7	5	pls	0.635593	0.571429	0.605263	0.666667	0.267352	0.833333	0.5	13	13	2	10
640	2800 ~ 3000	none	0	7	5	simpls	0.635593	0.571429	0.605263	0.666667	0.267352	0.833333	0.5	13	13	2	10
640	2800 ~ 3000	none	0	7	5	widekernelpls	0.635593	0.571429	0.605263	0.666667	0.267352	0.833333	0.5	13	13	2	10
642	700 ~ 900	none	1	7	5	RRF	0.531055	0.571429	0.651163	0.684615	0.308682	0.769231	0.6	18	12	3	10
645	500 ~ 4000	none	2	7	5	kernelpls	0.664088	0.571429	0.707317	0.674603	0.349206	0.571429	0.777778	21	6	6	8
645	500 ~ 4000	none	2	7	5	mlp	0.63607	0.571429	0.707317	0.674603	0.349206	0.571429	0.777778	21	6	6	8
645	500 ~ 4000	none	2	7	5	pls	0.664088	0.571429	0.707317	0.674603	0.349206	0.571429	0.777778	21	6	6	8
645	500 ~ 4000	none	2	7	5	simpls	0.664088	0.571429	0.707317	0.674603	0.349206	0.571429	0.777778	21	6	6	8
645	500 ~ 4000	none	2	7	5	svmLinear	0.638361	0.571429	0.707317	0.674603	0.349206	0.571429	0.777778	21	6	6	8
645	500 ~ 4000	none	2	7	5	widekernelpls	0.664088	0.571429	0.707317	0.674603	0.349206	0.571429	0.777778	21	6	6	8
648	2800 ~ 3000	none	2	7	5	mlpWeightDecay	0.690613	0.571429	0.707317	0.674603	0.349206	0.571429	0.777778	21	6	6	8
648	2800 ~ 3000	none	2	7	5	svmLinear	0.680858	0.571429	0.707317	0.674603	0.349206	0.571429	0.777778	21	6	6	8
657	500 ~ 4000	none	2	9	5	svmRadialWeights	0.594077	0.571429	0.775	0.693732	0.43038	0.461538	0.925926	25	2	7	6
668	2800 ~ 3000	none	1	13	5	cforest	0.711388	0.571429	0.692308	0.702922	0.348189	0.727273	0.678571	19	9	3	8
668	2800 ~ 3000	none	1	13	5	svmLinear2	0.712768	0.571429	0.692308	0.702922	0.348189	0.727273	0.678571	19	9	3	8
672	2800 ~ 3000	none	2	13	5	svmRadial	0.745489	0.571429	0.780488	0.695055	0.434916	0.461538	0.928571	26	2	7	6
676	2800 ~ 3000	none	0	5	10	kernelpls	0.62123	0.571429	0.583333	0.645833	0.237288	0.833333	0.458333	11	13	2	10
676	2800 ~ 3000	none	0	5	10	pls	0.62123	0.571429	0.583333	0.645833	0.237288	0.833333	0.458333	11	13	2	10
676	2800 ~ 3000	none	0	5	10	simpls	0.62123	0.571429	0.583333	0.645833	0.237288	0.833333	0.458333	11	13	2	10
676	2800 ~ 3000	none	0	5	10	widekernelpls	0.62123	0.571429	0.583333	0.645833	0.237288	0.833333	0.458333	11	13	2	10
68	2800 ~ 3000	amide	1	7	2	ranger	0.753721	0.571429	0.727273	0.685714	0.371429	0.571429	0.8	24	6	6	8
692	2800 ~ 3000	none	1	7	10	ctree	0.529795	0.571429	0.7	0.708464	0.356568	0.727273	0.689655	20	9	3	8
692	2800 ~ 3000	none	1	7	10	RRF	0.56115	0.571429	0.7	0.708464	0.356568	0.727273	0.689655	20	9	3	8
696	2800 ~ 3000	none	2	7	10	svmRadial	0.717455	0.571429	0.775	0.693732	0.43038	0.461538	0.925926	25	2	7	6
716	2800 ~ 3000	none	1	13	10	svmRadial	0.516723	0.571429	0.642857	0.677719	0.298441	0.769231	0.586207	17	12	3	10
77	500 ~ 4000	amide	1	9	2	mlpWeightDecay	0.662764	0.571429	0.707317	0.674603	0.349206	0.571429	0.777778	21	6	6	8
8	2800 ~ 3000	amide	1	5	1	earth	0.615836	0.571429	0.7	0.67033	0.340659	0.571429	0.769231	20	6	6	8
8	2800 ~ 3000	amide	1	5	1	svmRadialWeights	0.703234	0.571429	0.7	0.67033	0.340659	0.571429	0.769231	20	6	6	8
80	2800 ~ 3000	amide	1	9	2	ranger	0.747333	0.571429	0.707317	0.674603	0.349206	0.571429	0.777778	21	6	6	8
84	2800 ~ 3000	amide	2	9	2	LogitBoost	0.655834	0.571429	0.714286	0.678571	0.357143	0.571429	0.785714	22	6	6	8
89	500 ~ 4000	amide	1	13	2	knn	0.465585	0.571429	0.590909	0.661905	0.255639	0.857143	0.466667	14	16	2	12
89	500 ~ 4000	amide	1	13	2	svmLinear2	0.632567	0.571429	0.727273	0.685714	0.371429	0.571429	0.8	24	6	6	8
95	700 ~ 1800	amide	2	13	2	ctree	0.529291	0.571429	0.714286	0.678571	0.357143	0.571429	0.785714	22	6	6	8
387	700 ~ 1800	urea	0	5	5	gaussprRadial	0.430497	0.571429	0.769231	0.701299	0.414023	0.545455	0.857143	24	4	5	6
484	2800 ~ 3000	none	0	5	1	svmRadialSigma	0.592651	0.571429	0.742857	0.689394	0.38835	0.545455	0.833333	20	4	5	6
520	2800 ~ 3000	none	0	13	1	rpart	0.480784	0.571429	0.75	0.703846	0.395522	0.6	0.807692	21	5	4	6
520	2800 ~ 3000	none	0	13	1	rpart2	0.518635	0.571429	0.75	0.703846	0.395522	0.6	0.807692	21	5	4	6
610	700 ~ 900	none	2	9	3	earth	0.549671	0.565217	0.512195	0.612434	0.171717	0.928571	0.296296	8	19	1	13
610	700 ~ 900	none	2	9	3	sdwd	0.590181	0.565217	0.512195	0.612434	0.171717	0.928571	0.296296	8	19	1	13
124	2800 ~ 3000	amide	0	9	3	svmRadialCost	0.535063	0.564103	0.585366	0.633598	0.224694	0.785714	0.481481	13	14	3	11
252	2800 ~ 3000	urea	2	5	1	mlp	0.597809	0.564103	0.673077	0.708647	0.334337	0.785714	0.631579	24	14	3	11
396	2800 ~ 3000	urea	2	5	5	knn	0.632492	0.564103	0.604651	0.651478	0.251791	0.785714	0.517241	15	14	3	11
40	2800 ~ 3000	amide	0	13	1	svmPoly	0.692894	0.564103	0.595238	0.642857	0.238806	0.785714	0.5	14	14	3	11
424	2800 ~ 3000	urea	0	13	5	svmRadial	0.658095	0.564103	0.604651	0.700269	0.289602	0.916667	0.483871	15	16	1	11
424	2800 ~ 3000	urea	0	13	5	svmRadialCost	0.649616	0.564103	0.604651	0.700269	0.289602	0.916667	0.483871	15	16	1	11
424	2800 ~ 3000	urea	0	13	5	svmRadialSigma	0.662538	0.564103	0.604651	0.700269	0.289602	0.916667	0.483871	15	16	1	11
424	2800 ~ 3000	urea	0	13	5	svmRadialWeights	0.666341	0.564103	0.604651	0.700269	0.289602	0.916667	0.483871	15	16	1	11
471	700 ~ 1800	urea	0	13	10	ctree	0.544722	0.564103	0.585366	0.633598	0.224694	0.785714	0.481481	13	14	3	11
512	2800 ~ 3000	none	1	9	1	knn	0.697432	0.564103	0.604651	0.651478	0.251791	0.785714	0.517241	15	14	3	11
561	500 ~ 4000	none	2	9	2	knn	0.581215	0.564103	0.595238	0.642857	0.238806	0.785714	0.5	14	14	3	11
564	2800 ~ 3000	none	2	9	2	ctree	0.637069	0.564103	0.595238	0.642857	0.238806	0.785714	0.5	14	14	3	11
600	2800 ~ 3000	none	2	7	3	knn	0.541981	0.564103	0.595238	0.642857	0.238806	0.785714	0.5	14	14	3	11
647	700 ~ 1800	none	2	7	5	RRF	0.532632	0.564103	0.585366	0.633598	0.224694	0.785714	0.481481	13	14	3	11
664	2800 ~ 3000	none	0	13	5	mlp	0.586225	0.564103	0.552632	0.650641	0.22542	0.916667	0.384615	10	16	1	11
84	2800 ~ 3000	amide	2	9	2	ctree	0.614052	0.564103	0.595238	0.642857	0.238806	0.785714	0.5	14	14	3	11
100	2800 ~ 3000	amide	0	5	3	svmPoly	0.654617	0.5625	0.666667	0.660714	0.3	0.642857	0.678571	19	9	5	9
104	2800 ~ 3000	amide	1	5	3	gbm	0.727671	0.5625	0.681818	0.671429	0.318584	0.642857	0.7	21	9	5	9
119	700 ~ 1800	amide	2	7	3	gaussprRadial	0.477872	0.5625	0.666667	0.660714	0.3	0.642857	0.678571	19	9	5	9
120	2800 ~ 3000	amide	2	7	3	rf	0.619215	0.5625	0.666667	0.660714	0.3	0.642857	0.678571	19	9	5	9
121	500 ~ 4000	amide	0	9	3	gcvEarth	0.488911	0.5625	0.658537	0.654762	0.289604	0.642857	0.666667	18	9	5	9
[truncated: 21,039 more rows]

## Sheet: Table S2
Table S2: Model tuning of regularized random forests
# of Selected predictors	Regularization value	Importance coefficient	Training ROC	Testing ROC	F1 Score (Test set)	Accuracy (Test set)	Balanced Accuracy (Test set)	Kappa	Sensitivity	Specificity	TrueNegatives	FalseNegatives	FalsePositives	TruePositives
2	1	0	0.611936	0.819048	0.722222	0.8	0.819048	0.57265	0.866667	0.771429	27	8	2	13
71	1	0.5	0.736961	0.760081	0.682927	0.723404	0.760081	0.457853	0.875	0.645161	20	11	2	14
2	1	1	0.684834	0.74938	0.642857	0.772727	0.74938	0.477435	0.692308	0.806452	25	6	4	9
71	1	0	0.719888	0.74328	0.636364	0.813953	0.74328	0.512748	0.583333	0.903226	28	3	5	7
141	1	0.5	0.691685	0.734375	0.65	0.708333	0.734375	0.416667	0.8125	0.65625	21	11	3	13
141	1	0	0.637416	0.732759	0.64	0.8	0.732759	0.516129	0.5	0.965517	28	1	8	8
71	0.505	1	0.803851	0.725464	0.62069	0.738095	0.725464	0.42394	0.692308	0.758621	22	7	4	9
71	1	0	0.771424	0.701613	0.571429	0.790698	0.701613	0.436681	0.5	0.903226	28	3	6	6
141	1	0	0.755351	0.669231	0.518519	0.729167	0.669231	0.330472	0.538462	0.8	28	7	6	7
141	1	0.5	0.7692	0.65	0.5	0.72549	0.65	0.312139	0.466667	0.833333	30	6	8	7

## Sheet: Table S3
Table S3: Machine learning models abbreviations
Model Abbreviation	Full.name	R.Packages
bagFDA	Bagged Flexible Discriminant Analysis	earth, mda
bagFDAGCV	Bagged FDA using gCV Pruning	earth
cforest	Conditional Inference Random Forest	party
ctree	Conditional Inference Tree	party
earth	Multivariate Adaptive Regression Spline	earth
gaussprRadial	Gaussian Process with Radial Basis Function Kernel	kernlab
gbm	Stochastic Gradient Boosting	gbm, plyr
gcvEarth	Multivariate Adaptive Regression Splines	earth
kernelpls	Partial Least Squares	pls
knn	k-Nearest Neighbors
LogitBoost	Boosted Logistic Regression	caTools
mlp	Multi-Layer Perceptron	RSNNS
mlpWeightDecay	Multi-Layer Perceptron	RSNNS
naive_bayes	Naive Bayes	naivebayes
null	Non-Informative Model
pda2	Penalized Discriminant Analysis	mda
pls	Partial Least Squares	pls
ranger	Random Forest	e1071, ranger, dplyr
rbfDDA	Radial Basis Function Network	RSNNS
rf	Random Forest	randomForest
rpart	CART	rpart
rpart2	CART	rpart
RRF	Regularized Random Forest	randomForest, RRF
RRFglobal	Regularized Random Forest	RRF
sdwd	Sparse Distance Weighted Discrimination	sdwd
simpls	Partial Least Squares	pls
svmLinear	Support Vector Machines with Linear Kernel	kernlab
svmLinear2	Support Vector Machines with Linear Kernel	e1071
svmPoly	Support Vector Machines with Polynomial Kernel	kernlab
svmRadial	Support Vector Machines with Radial Basis Function Kernel	kernlab
svmRadialCost	Support Vector Machines with Radial Basis Function Kernel	kernlab
svmRadialSigma	Support Vector Machines with Radial Basis Function Kernel	kernlab
svmRadialWeights	Support Vector Machines with Class Weights	kernlab
treebag	Bagged CART	ipred, plyr, e1071
widekernelpls	Partial Least Squares	pls
